# Supplementary material for: Biological weed control to relieve millions from Ambrosia allergies in Europe
Source: Nat Commun. 2020 Apr 21;11:1745. doi: 10.1038/s41467-020-15586-1 (PMC7174423; doi:10.1038/s41467-020-15586-1)
Supplement: Supplementary file 4 — Supplementary Dataset 1 [file 41467_2020_15586_MOESM4_ESM.xlsx]

## Sheet: Sheet1
Supplementary Data 1.
Country	Exposure before arrival				Exposure after arrival
	Mean	Lower CI 95%	Upper CI 95%		Mean	Lower CI 95%	Upper CI 95%
Albania	515.1	415.3	614.9		322.2	250.6	447.2
Andorra	17.1	2.6	31.6		17.0	2.5	31.6
Austria	511.1	331.3	690.7		506.3	326.0	684.8
Belgium	4.7	1.2	8.8		4.7	1.2	8.8
Bosnia and Herzegovina	7,300.6	6,170.6	8,430.5		3,512.8	2,967.4	4,121.9
Bulgaria	818.3	519.1	1,117.5		637.3	314.6	1,057.0
Croatia	5,820.2	4,998.8	6,641.7		2,115.1	1,823.9	2,448.3
Cyprus	31.7	15.8	47.7		31.7	15.8	47.7
Czech Republic	355.2	173.5	537.0		355.2	173.4	537.0
Denmark	14.9	5.0	24.6		14.9	5.0	24.6
Estonia	34.3	8.1	60.5		34.3	8.1	60.5
FYR Macedonia	441.3	331.0	551.5		421.7	298.3	549.3
Finland	22.0	2.7	42.1		22.0	2.7	42.1
France	549.4	328.9	777.7		369.1	213.1	554.1
Germany	52.7	23.8	82.1		52.0	23.4	81.1
Greece	286.4	171.7	401.2		286.4	170.1	401.2
Hungary	4,826.9	2,858.4	6,795.4		4,563.9	2,193.6	6,720.6
Iceland	4.2	0.9	7.5		4.2	0.9	7.5
Ireland	3.9	0.0	25.6		3.9	0.0	25.6
Italy	934.0	646.7	1,222.7		255.3	168.3	344.0
Latvia	33.2	12.9	53.3		33.2	12.9	53.3
Liechtenstein	18.5	7.1	30.1		14.1	5.3	22.9
Lithuania	75.7	15.8	135.6		75.7	15.8	135.6
Luxembourg	10.8	2.3	19.2		10.8	2.3	19.2
Malta	34.0	13.0	55.0		34.0	13.0	55.0
Monaco	113.0	48.0	179.0		113.0	48.0	179.0
Montenegro	2,976.4	2,509.9	3,443.1		2,331.6	1,929.9	2,796.4
Netherlands	10.4	4.4	16.5		10.4	4.4	16.5
Norway	5.8	0.2	12.2		5.8	0.2	12.2
Poland	288.2	136.6	439.8		288.2	136.6	439.8
Portugal	5.2	1.9	8.3		5.2	1.9	8.3
Romania	4,120.6	2,716.2	5,524.9		3,112.5	1,890.7	4,807.5
San Marino	212.0	119.0	304.5		20.7	11.1	25.7
Serbia	4,326.7	3,384.3	5,269.0		1,847.2	1,001.5	3,168.7
Slovakia	1,855.4	935.5	2,775.3		1,852.4	933.0	2,775.3
Slovenia	2,241.3	1,957.5	2,525.1		1,713.9	1,487.2	1,962.8
Spain	7.8	2.7	13.3		6.9	2.1	12.8
Sweden	8.8	0.0	19.9		8.8	0.0	19.9
Switzerland	90.6	56.7	124.4		74.9	47.0	102.8
United Kingdom	2.9	0.3	11.1		2.9	0.3	11.1
Vatican City	50.0	0.0	101.0		50.0	0.0	101.0
Europe	1,263.6	860.6	1,667.7		856.3	491.1	1,266.9
