# Supplementary material for: Biological weed control to relieve millions from Ambrosia allergies in Europe
Source: Nat Commun. 2020 Apr 21;11:1745. doi: 10.1038/s41467-020-15586-1 (PMC7174423; doi:10.1038/s41467-020-15586-1)
Supplement: Supplementary file 5 — Supplementary Dataset 2 [file 41467_2020_15586_MOESM5_ESM.xlsx]

## Sheet: Sheet1
Supplementary Data 2.
Sensitisation rates among the general population
Country	Location	Latitude	Longitude	Sensitisation rate	Test	Source
Belgium	Antwerp city	51214462	4407034	40.1	SPT	Bousquet et al. 2007
Belgium	South Antwerp	51157704	4410810	29.6	SPT	Bousquet et al. 2007
Belgium	Ghent	51024443	3725318	40.3	SPT	Blomme et al. 2013
Belgium	Ghent	51024443	3725318	43.5	SPT	Newson et al. 2014
Germany	Brandenburg	52412876	12547617	49.9	SPT	Newson et al. 2014
Germany	Duisburg	51489712	6761658	52.9	SPT	Newson et al. 2014
Finland	Helsinki	60188584	24909324	44.7	SPT	Newson et al. 2014
France	Bordeaux	44833268	-0.579643	40.7	SPT	Bousquet et al. 2007
France	Grenoble	45202270	5741483	40.4	SPT	Bousquet et al. 2007
France	Montpellier	43628723	3854910	33.3	SPT	Bousquet et al. 2007
France	Paris	48849332	2336135	35.8	SPT	Bousquet et al. 2007
Iceland	Reykjavik	64138602	-21928532	21.6	SPT	Bousquet et al. 2007
Ireland	Dublin	53344359	-6292152	40.3	SPT	Bousquet et al. 2007
Italy	Pavia	45203527	9142832	19.4	SPT	Bousquet et al. 2007
Italy	Turin	45063533	7687877	34.8	SPT	Bousquet et al. 2007
Italy	Verona	45452232	10984376	32.6	SPT	Bousquet et al. 2007
Netherlands	Bergen op Zoom	51486695	4314635	32.9	SPT	Bousquet et al. 2007
Netherlands	Geleen	50982937	5844792	54.8	SPT	Bousquet et al. 2007
Netherlands	Groningen	53220815	6577190	33.9	SPT	Bousquet et al. 2007
Netherlands	Amsterdam	52334591	4859612	46.2	SPT	Newson et al. 2014
Norway	Bergen	60374031	5360651	29.3	SPT	Bousquet et al. 2007
Poland	Krakow	50063199	19952148	34.6	SPT	Newson et al. 2014
Poland	Lodz	51800163	19437370	34.6	SPT	Newson et al. 2014
Poland	Katowice	50254182	19027512	34.6	SPT	Newson et al. 2014
Portugal	Coimbra	40220270	-8412751	50.4	SPT	Newson et al. 2014
Spain	Albacete	38985546	-1846698	17.8	SPT	Bousquet et al. 2007
Spain	Barcelona	41389991	2151135	33.3	SPT	Bousquet et al. 2007
Spain	Galdakao	43224080	-2818152	17.0	SPT	Bousquet et al. 2007
Spain	Huelva	37279423	-6926498	29.5	SPT	Bousquet et al. 2007
Spain	Oviedo	43375307	-5826934	17.1	SPT	Bousquet et al. 2007
Sweden	Gothenburg	57682247	11961271	38.4	SPT	Bousquet et al. 2007
Sweden	Umea	63817498	20298238	36.7	SPT	Bousquet et al. 2007
Sweden	Uppsala	59851749	17637634	36.9	SPT	Bousquet et al. 2007
Sweden	Umea	63817498	20298238	39.9	SPT	Newson et al. 2014
Sweden	Gothenburg	57682247	11961271	44.7	SPT	Newson et al. 2014
Sweden	Stockholm	59352072	18034369	44.7	SPT	Newson et al. 2014
Sweden	Uppsala	59851749	17637634	44.7	SPT	Newson et al. 2014
Switzerland	Basel	47562501	7582801	37.6	IgE	Ackermann-Liebrich et al. 2009
Switzerland	Wald	47277054	8909243	27.7	IgE	Ackermann-Liebrich et al. 2009
Switzerland	Lugano	46018494	8952428	33.7	IgE	Ackermann-Liebrich et al. 2009
Switzerland	Payerne	46818916	6945977	24.3	IgE	Ackermann-Liebrich et al. 2009
Switzerland	Aarau	47388503	8057892	29.4	IgE	Ackermann-Liebrich et al. 2009
Switzerland	Geneva	46193590	6148838	35.5	IgE	Ackermann-Liebrich et al. 2009
UK	Caerphilly	51634998	-3233788	42.3	SPT	Bousquet et al. 2007
UK	Cambridge	52174801	0.138459	42.6	SPT	Bousquet et al. 2007
UK	Ipswich	52055607	1196500	41.3	SPT	Bousquet et al. 2007
UK	Norwich	52618199	1220873	44.2	SPT	Bousquet et al. 2007
UK	Southampton	50933139	-1434644	37.1	SPT	Newson et al. 2014
UK	London	51524420	-0.138590	37.1	SPT	Newson et al. 2014
Ragweed sensitisation rates among sensitised persons
Country	Location	Latitude	Longitude	Sensitisation rate	Test	Source
Austria	Vienna	48220521	16347500	8.5	SPT	Heinzerling et al. 2009
Austria	Alpine regions	47160096	10586151	5.4	SPT	Hemmer et al. 2011
Austria	Eastern lowlands	48142968	16956868	20.8	SPT	Hemmer et al. 2011
Belgium	Ghent	51024443	3725318	3.0	SPT	Heinzerling et al. 2009
Belgium	Antwerp city	51214462	4407034	0.0	SPT	Bousquet et al. 2007
Belgium	South Antwerp	51157704	4410810	0.0	SPT	Bousquet et al. 2007
Bulgaria	Sofia	42681817	23301451	52.0	SPT	Yankova et al. 2000
Bulgaria	Plovdiv	42139587	24735481	0.5	SPT	Novakova et al. 2016
Croatia	Zagreb overall	45831969	15981537	39.2	SPT	Peternel et al. 2004, Toth et al. 2011
Croatia	Ivanić Grad	45700000	16070000	51.1	SPT	Toth et al. 2011
Croatia	Sombor	45800000	15710000	15.6	SPT	Toth et al. 2011
Croatia	Split	43503745	16457780	17.5	SPT	Cvitanovic et al. 2007
Croatia	Slavonia (Pakrac)	45430667	17189312	14.3	SPT	Večenaj et al. 2014
Czech Republic	Brno	49175482	16570505	23.0	sp IgE, SPT	Rybniček et al. 2000
Denmark	Odense	55384822	10369631	17.1	SPT	Heinzerling et al. 2009
Finnland	Helsinki	60191517	24895765	2.3	SPT	Heinzerling et al. 2009
France	Bordeaux	44833268	-0.579643	0.5	SPT	Bousquet et al. 2007
France	Grenoble	45202270	5741483	2.7	SPT	Bousquet et al. 2007
France	Montpellier	43628723	3854910	5.4	SPT	Bousquet et al. 2007
France	Paris	48849332	2336135	2.2	SPT	Bousquet et al. 2007
France	Montpellier	43628723	3854910	9.0	SPT	Heinzerling et al. 2009
France	Ain	46205067	5225833	5.6	sp IgE, SPT	Thibaudon et al. 2010, Heinzerling et al. 2009, Bousquet et al. 2007
France	Alier	46342246	2609519	1.9	sp IgE, SPT	Thibaudon et al. 2010, Heinzerling et al. 2009, Bousquet et al. 2007
France	Ardèche	44410907	4384031	3.3	sp IgE, SPT	Thibaudon et al. 2010, Heinzerling et al. 2009, Bousquet et al. 2007
France	Bouches du Rhone	43657532	4633627	2.5	sp IgE, SPT	Thibaudon et al. 2010, Heinzerling et al. 2009, Bousquet et al. 2007
France	Drôme	44913412	4905747	15.0	sp IgE, SPT	Thibaudon et al. 2010, Heinzerling et al. 2009, Bousquet et al. 2007
France	Gard	43822791	4320960	4.9	sp IgE, SPT	Thibaudon et al. 2010, Heinzerling et al. 2009, Bousquet et al. 2007
France	Isère	45597193	5246589	14.2	sp IgE, SPT	Thibaudon et al. 2010, Heinzerling et al. 2009, Bousquet et al. 2007
France	Loire	45436346	4387993	3.6	sp IgE, SPT	Thibaudon et al. 2010, Heinzerling et al. 2009, Bousquet et al. 2007
France	Loiret	47836704	1919835	0.7	sp IgE, SPT	Thibaudon et al. 2010, Heinzerling et al. 2009, Bousquet et al. 2007
France	Manche	49042069	-1443600	0.7	sp IgE, SPT	Thibaudon et al. 2010, Heinzerling et al. 2009, Bousquet et al. 2007
France	Nord	50619486	3076593	0.5	sp IgE, SPT	Thibaudon et al. 2010, Heinzerling et al. 2009, Bousquet et al. 2007
France	Rhone	45732310	4792611	54.5	sp IgE, SPT	Thibaudon et al. 2010, Heinzerling et al. 2009, Bousquet et al. 2007
France	Saone et Loire	46309128	4831394	1.4	sp IgE, SPT	Thibaudon et al. 2010, Heinzerling et al. 2009, Bousquet et al. 2007
France	Savoie	45563361	5911909	1.3	sp IgE, SPT	Thibaudon et al. 2010, Heinzerling et al. 2009, Bousquet et al. 2007
France	Paris	48849332	2336135	1.6	sp IgE, SPT	Thibaudon et al. 2010, Heinzerling et al. 2009, Bousquet et al. 2007
France	Yvelines	48993435	1708700	0.6	sp IgE, SPT	Thibaudon et al. 2010, Heinzerling et al. 2009, Bousquet et al. 2007
France	Var	43248460	6569800	1.5	sp IgE, SPT	Thibaudon et al. 2010, Heinzerling et al. 2009, Bousquet et al. 2007
France	Vaucluse	43946437	4842691	4.3	sp IgE, SPT	Thibaudon et al. 2010, Heinzerling et al. 2009, Bousquet et al. 2007
France	Vienne	46559094	0.384589	0.5	sp IgE, SPT	Thibaudon et al. 2010, Heinzerling et al. 2009, Bousquet et al. 2007
France	Hauts de Seine	48838695	2170731	0.8	sp IgE, SPT	Thibaudon et al. 2010, Heinzerling et al. 2009, Bousquet et al. 2007
France	Val de Marne	48748962	2485407	0.8	sp IgE, SPT	Thibaudon et al. 2010, Heinzerling et al. 2009, Bousquet et al. 2007
France	Vald 'Oise	49063761	2096348	0.6	sp IgE, SPT	Thibaudon et al. 2010, Heinzerling et al. 2009, Bousquet et al. 2007
Germany	Berlin	52526442	13376464	14.4	SPT	Heinzerling et al. 2009
Germany	Munich	48131999	11561423	14.4	SPT	Heinzerling et al. 2009
Germany	Southern Bavaria	47872684	12626484	19.5	sp IgE, SPT	Ruëff et al. 2012
Germany	Munich	48137520	11601201	11.0	sp IgE, SPT	Höflich et al. 2016
Germany	Aachen	50776362	6043414	18.0	sp IgE, SPT	Höflich et al. 2016
Greece	Athens	37983520	23727521	11.7	SPT	Heinzerling et al. 2009
Hungary	Budapest	47498185	19022044	53.8	SPT	Heinzerling et al. 2009
Hungary	Szeded	46245424	20148270	84.8	SPT	Kadocsa and Juhász 2002
Iceland	Reykjavik	64138602	-21928532	6.5	SPT	Bousquet et al. 2007
Ireland	Dublin	53344359	-6292152	3.7	SPT	Bousquet et al. 2007
Italy	Pavia	45203527	9142832	7.7	SPT	Bousquet et al. 2007
Italy	Turin	45063533	7687877	7.5	SPT	Bousquet et al. 2007
Italy	Verona	45452232	10984376	6.1	SPT	Bousquet et al. 2007
Italy	Genoa	44398093	8941937	3.5	SPT	Heinzerling et al. 2009
Italy	Palermo	38115110	13364301	3.5	SPT	Heinzerling et al. 2009
Italy	Legnano	45579612	8887465	42.2	SPT	Tosi et al. 2011
Italy	Florence	43803741	11245636	13.1	SPT	Testi et al. 2009
Italy	Parma	44800442	10315788	4.5	SPT	Albertini et al. 2012
Italy	Busto Arsizio	45621646	8844211	51.0	SPT	Pozzi et al. 2014
Italy	Novi Ligure	44762016	8785895	20.2	SPT	Ariano et al. 2015
Italy	Magenta	45470763	8892440	71.0	SPT	Bottero et al. 2012
Netherlands	Bergen op Zoom	51486695	4314635	0.6	SPT	Bousquet et al. 2007
Netherlands	Geleen	50982937	5844792	8.2	SPT	Bousquet et al. 2007
Netherlands	Groningen	53220815	6577190	0.0	SPT	Bousquet et al. 2007
Netherlands	Amsterdam	52334591	4859612	18.6	SPT	Heinzerling et al. 2009
Netherlands	Leiden	52165031	4479044	7.2	sp IgE	de Weger et al. 2009
Norway	Bergen	60374031	5360651	0.7	SPT	Bousquet et al. 2007
Poland	Lodz	51767201	19437203	10.8	SPT	Heinzerling et al. 2009
Poland	Krakow	50061739	19950702	17.7	SPT	Myszkowska et al. 2014
Portugal	Coimbra	40220270	-8412751	12.4	SPT	Heinzerling et al. 2009
R. of N. Macedonia	Skopje	41987996	21421555	16.3	SPT	Cvetanov et al. 2006
R. of N. Macedonia	Dojran	41180033	22723324	10.8	SPT	Cvetanov et al. 2006
R. of N. Macedonia	Orhid	41116742	20817495	5.0	SPT	Cvetanov et al. 2006
R. of N. Macedonia	Prileb	41348659	21552350	14.8	SPT	Cvetanov et al. 2006
R. of N. Macedonia	Debar	41523579	20523593	4.8	SPT	Cvetanov et al. 2006
R. of N. Macedonia	Pehchevo	41762659	22886435	9.3	SPT	Cvetanov et al. 2006
Romania	Bucharest	44435125	26071891	11.2	SPT, sp IgE	Popescu & Tudose 2011
Romania	Timişoara	45755974	21213145	22.0	SPT	Ianovici et al. 2013
Serbia	Novi Sad	45250778	19822316	29.9	SPT	Zvezdin et al. 2004
Serbia	Vranje	42551452	21904188	55.6	SPT	Aleksic and Aleksic 2013
Slovakia	Bratislava	48145708	17111200	21.3	sp IgE	Ščevková et al. 2015
Spain	Albacete	38985546	-1846698	1.7	SPT	Bousquet et al. 2007
Spain	Barcelona	41389991	2151135	2.4	SPT	Bousquet et al. 2007
Spain	Galdakao	43224080	-2818152	0.0	SPT	Bousquet et al. 2007
Spain	Huelva	37279423	-6926498	1.0	SPT	Bousquet et al. 2007
Spain	Oviedo	43375307	-5826934	1.8	SPT	Bousquet et al. 2007
Sweden	Gothenborg	57682247	11961271	0.4+	SPT, sp IgE	Plaschke et al. 1996, Newson et al. 2014
Sweden	Upssala	59851749	17637634	5.1+	SPT, sp IgE	Plaschke et al. 1996, Newson et al. 2014
Sweden	Vasterbotten	63817498	20298238	4.5+	SPT, sp IgE	Plaschke et al. 1996, Newson et al. 2014
Sweden	Gothenburg	57682247	11961271	0.8	SPT	Bousquet et al. 2007
Sweden	Umea	63817498	20298238	5.7	SPT	Bousquet et al. 2007
Sweden	Upssala	59851749	17637634	6.5	SPT	Bousquet et al. 2007
Switzerland	Zurich	47376755	8550835	18.6	SPT	Heinzerling et al. 2009
Switzerland	Basel	47562501	7582801	27.4+	sp IgE	Ackermann-Liebrich et al. 2009
Switzerland	Wald	47277054	8909243	28.2+	sp IgE	Ackermann-Liebrich et al. 2009
Switzerland	Lugano	46018494	8952428	20.5+	sp IgE	Ackermann-Liebrich et al. 2009
Switzerland	Payerne	46818916	6945977	23.9+	sp IgE	Ackermann-Liebrich et al. 2009
Switzerland	Aarau	47388503	8057892	28.2+	sp IgE	Ackermann-Liebrich et al. 2009
Switzerland	Geneva	46193590	6148838	23.4+	sp IgE	Ackermann-Liebrich et al. 2009
UK	Caerphilly	51634998	-3233788	1.9	SPT	Bousquet et al. 2007
UK	Cambridge	52174801	0.138459	1.6	SPT	Bousquet et al. 2007
UK	Ipswich	52055607	1196500	3.9	SPT	Bousquet et al. 2007
UK	Norwich	52618199	1220873	5.7	SPT	Bousquet et al. 2007
UK	London	51524420	-0.138590	7.9	SPT	Heinzerling et al. 2009
