# Supplementary material for: Biological weed control to relieve millions from Ambrosia allergies in Europe
Source: Nat Commun. 2020 Apr 21;11:1745. doi: 10.1038/s41467-020-15586-1 (PMC7174423; doi:10.1038/s41467-020-15586-1)
Supplement: Supplementary file 6 — Supplementary Dataset 3 [file 41467_2020_15586_MOESM6_ESM.xlsx]

## Sheet: Sheet1
Supplementary Data 3
	Exposure to ragweed pollen before O. communa						Exposure to ragweed pollen after O. communa
	Q1	Q25	Q50	Q75	Q99		Q1	Q25	Q50	Q75	Q99
General population
Point estimate	0	8	32	205	6.808		0	6	24	171	5.676
Lower CI 95%	0	0	8	98	5.555		0	0	7	80	3.778
Upper CI 95%	2	16	63	313	8.408		2	15	51	273	7.774
Ragweed sensitised population
Point estimate	1	22	147	1.526	7.611		1	19	120	713	6.504
Lower CI 95%	0	7	62	973	6.243		0	6	49	463	4.397
Upper CI 95%	3	41	231	2.124	9.21		3	32	196	1.036	8.702
