# Supplementary material for: Biological weed control to relieve millions from Ambrosia allergies in Europe
Source: Nat Commun. 2020 Apr 21;11:1745. doi: 10.1038/s41467-020-15586-1 (PMC7174423; doi:10.1038/s41467-020-15586-1)
Supplement: Supplementary file 7 — Supplementary Dataset 4 [file 41467_2020_15586_MOESM7_ESM.xlsx]

## Sheet: Sheet1
Supplementary Data 4
Country	General population	Allergy sensitised population	Ragweed sensitised population	Clinically relevant ragweed sensitised population
Albania	2.898	919	102	76
Andorra	70	22	1	1
Austria	8.554	2.807	461	350
Belgium	11.299	4.432	165	103
Bosnia and Herzegovina	3.804	1.208	316	316
Bulgaria	7.099	2.343	540	410
Croatia	4.255	1.355	350	266
Cyprus	1.177	386	65	49
Czech Republic	10.555	3.929	750	569
Denmark	5.718	2.081	243	185
Estonia	1.312	573	23	15
FYR Macedonia	2.115	672	108	82
Finland	5.504	2.371	96	73
France	64.417	23.102	1.325	807
Germany	80.744	33.787	4.267	2.133
Greece	10.959	3.499	457	382
Hungary	9.858	3.334	1.46	636
Iceland	329	73	5	4
Ireland	4.689	1.885	67	51
Italy	59.761	18.345	3.09	2.738
Latvia	1.97	818	73	55
Liechtenstein	37	11	33	2
Lithuania	2.876	1.153	148	112
Luxembourg	561	231	19	15
Malta	419	133	11	8
Monaco	33	11	1	1
Montenegro	647	204	39	30
Netherlands	16.923	7.165	621	558
Norway	5.207	1.974	78	59
Poland	38.601	14.137	2.405	1.203
Portugal	10.113	4.213	363	316
Romania	19.52	6.58	1.598	1.213
San Marino	28	9	2	1
Serbia	8.804	2.878	953	723
Slovakia	5.422	1.874	480	364
Slovenia	2.119	669	167	127
Spain	46.11	12.437	337	253
Sweden	9.78	4.201	237	180
Switzerland	8.239	2.516	611	319
United Kingdom	65	25.92	1.143	1.027
Vatican City	1	0	0	0
Europe	537.528	194.255	23.174	15.813
