# Supplementary material for: Biological weed control to relieve millions from Ambrosia allergies in Europe
Source: Nat Commun. 2020 Apr 21;11:1745. doi: 10.1038/s41467-020-15586-1 (PMC7174423; doi:10.1038/s41467-020-15586-1)
Supplement: Supplementary file 8 — Supplementary Dataset 5 [file 41467_2020_15586_MOESM8_ESM.xlsx]

## Sheet: Sheet1
Supplementary Data 5
Country	Ragweed sensitised persons			Clinically relevant ragweed sensitised persons			Percentage change in the number of clinically relevant ragweed sensitised persons
	Before	After		Before	After
Albania	102 (102;102)	74 (72;84)		76 (76;76)	56 (54;63)		27 (18;29)
Andorra	0 (0;0)	0 (0;0)		0 (0;0)	0 (0;0)		0 (0;0)
Austria	433 (329;459)	411 (322;437)		329 (250;349)	312 (245;332)		5 (5;2)
Belgium	0 (0;41)	0 (0;41)		0 (0;25)	0 (0;25)		0 (0;0)
Bosnia and Herzegovina	316 (316;316)	181 (181;183)		316 (316;316)	181 (181;183)		43 (42;43)
Bulgaria	540 (540;540)	472.6 (433;522)		410 (410;410)	359 (328;396)		13 (3;20)
Croatia	350 (350;350)	169 (169;171)		266 (266;266)	128 (128;130)		52 (51;52)
Cyprus	39 (33;45)	39 (33;45)		30 (25;34)	30 (25;34)		0 (0;0)
Czech Republic	750 (750;750)	749 (749;750)		569 (569;569)	569 (569;569)		0 (0;0)
Denmark	181 (30;225)	181 (30;225)		137 (23;171)	137 (23;171)		0 (0;0)
Estonia	23 (5;23)	23 (5;23)		15 (3;15)	15 (3;15)		0 (0;0)
FYR Macedonia	108 (108;108)	105 (99;108)		82 (82;82)	79 (75;82)		3 (0;8)
Finland	95 (0;96)	95 (0;96)		72 (0;73)	72.3 (0.0;72.9)		0.0 (0.0;0.0)
France	1,294 (868;1,324)	1,095 (688;1,158)		788 (529;806)	667 (419;705)		15 (13;21)
Germany	4,200 (2,172;4,267)	4,096 (2,115;4,173)		2,100 (1,086;2,133)	2,048.1 (1,058;2,087)		3 (2;3)
Greece	457 (457;457)	457 (454;457)		382 (382;382)	382 (380;382)		0 (0;1)
Hungary	1,460 (1,460;1,460)	1,406 (1,266;1,448)		636 (636;636)	613 (552;632)		4 (1;13)
Iceland	0 (0;0)	0 (0;0)		0 (0;0)	0 (0;0)		0 (0;0)
Ireland	0 (0;67)	0 (0;67)		0 (0;51)	0 (0;51)		0 (0;0)
Italy	3,067 (2,411;3,088)	1,890 (1,372;1,923)		2,718 (2,136;2,736)	1,674 (1,215;1,704)		38 (38;43)
Latvia	73 (64;73)	73 (64;73)		55 (49;55)	55 (49;55)		0 (0;0)
Liechtenstein	3 (0;3)	2 (0;2)		2 (0;2)	2 (0;2)		20 (20;0)
Lithuania	148 (138;148)	148 (138;148)		112 (104;112)	112 (104;112)		0 (0;0)
Luxembourg	13 (0;19)	13 (0;19)		10 (0;15)	10 (0;15)		0 (0;0)
Malta	11 (11;11)	11 (11;11)		8 (8;8)	8 (8;8)		0 (0;0)
Monaco	1§ (1;1)	1 (1;1)		1 (1;1)	1 (1;1)		0 (0;0)
Montenegro	39 (39;39)	31 (30;32)		30 (30;30)	23 (23;24)		21 (18;22)
Netherlands	201 (65;595)	201 (65;595)		181 (59;534)	181 (59;534)		0 (0;0)
Norway	3 (0;53)	3 (0;53)		3 (0;40)	3 (0;40)		0 (0;0)
Poland	2,405 (2,352;2,405)	2,405 (2,352;2,405)		1,203 (1,176;1,203)	1,203 (1,176;1,203)		0 (0;0)
Portugal	7 (0;144)	7 (0;144)		6 (0;125)	6 (0;125)		0 (0;0)
Romania	1,598 (1,598;1,598)	1,255 (1,183;1,405)		1,213 (1,213;1,213)	952 (898;1,066)		22 (12;26)
San Marino	2 (2;2)	0 (0;0)		1 (1;1)	0 (0;0)		76 (76;77)
Serbia	953 (953;953)	540 (457;661)		723 (723;723)	410 (347;502)		43 (31;52)
Slovakia	480 (480;480)	479 (478;480)		364 (364;364)	363 (363;364)		0 (0;0)
Slovenia	167 (167;167)	133 (133;135)		127 (127;127)	101 (101;102)		20 (19;21)
Spain	114 (3;196)	104 (3;190)		87 (3;149)	79 (3;144)		9 (3;0)
Sweden	106 (0;208)	106 (0;208)		81 (0;158)	81 (0;158)		0 (0;0)
Switzerland	611 (580;611)	507 (481;507)		319 (303;319)	264 (251;265)		17 (17;17)
United Kingdom	11 (0;589)	11 (0;589)		10 (0;530)	10 (0;530)		0 (0;0)
Vatican City	0 (0;0)	0 (0;0)		0 (0;0)	0 (0;0)		0 (0;0)
Europe	20,361 (16,383;22,010)	17,473 (13,382;19,569)		13,460 (10,945;14,839)	11,186 (8,635;12,883)		17 (13;21)
