# Supplementary material for: Biological weed control to relieve millions from Ambrosia allergies in Europe
Source: Nat Commun. 2020 Apr 21;11:1745. doi: 10.1038/s41467-020-15586-1 (PMC7174423; doi:10.1038/s41467-020-15586-1)
Supplement: Supplementary file 9 — Supplementary Dataset 6 [file 41467_2020_15586_MOESM9_ESM.xlsx]

## Sheet: Sheet1
Supplementary Data 6
	Year
	2010	2011	2012	2013	2014	2015
Anti-allergy medication	3.778	5.566	3.564	3.351	2.977	2.846
Anti-asthma medication	276	438	337	319	310	332
Consultations	3.647	6.208	4.805	4.293	3.855	4.969
IgE tests	172	217	174	172	161	170
Skin prick tests	311	433	340	341	311	311
Desensitisation	3.533	3.967	4.208	4.393	2.862	2.27
Work time losses	2.161	3.201	2.295	2.249	2.154	2.011
Total costs (in Euro 1,000)	13.878	20.03	15.723	15.118	12.63	12.909
Percentage costs work time losses vs medical care/goods	18.4	19.0	17.1	17.5	20.6	18.5
