# Supplementary material for: Biological weed control to relieve millions from Ambrosia allergies in Europe
Source: Nat Commun. 2020 Apr 21;11:1745. doi: 10.1038/s41467-020-15586-1 (PMC7174423; doi:10.1038/s41467-020-15586-1)
Supplement: Supplementary file 10 — Supplementary Dataset 7 [file 41467_2020_15586_MOESM10_ESM.xlsx]

## Sheet: Sheet1
Supplementary Data 7
Country	Medical costs			PPP-adjusted medical costs
	Before	After		Before	After
Albania	51,076 (51,076;51,076)	37,139 (36,137;42,140)		13,997 (13,997;13,997)	10,178 (9,903;11,548)
Andorra	449 (0;449)	446 (0;449)		614 (0;614)	611 (0;614)
Austria	220,031 (167,388;233,453)	208,722 (163,751;222,286)		306,888 (233,464;325,608)	291,115 (228,391;310,033)
Belgium	9 (0;17,006)	9 (0;17,006)		11 (0;21,027)	11 (0;21,027)
Bosnia and Herzegovina	211,811 (211,811;211,811)	121,242 (121,059;122,798)		61,285 (61,285;61,285)	35,080 (35,027;35,530)
Bulgaria	274,504 (274,504;274,504)	240,170 (219,842;265,136)		109,168 (109,168;109,168)	95,514 (87,430;105,443)
Croatia	178,068 (178,066;178,068)	85,776 (85,526;86,903)		77,482 (77,480;77,482)	37,323 (37,214;37,813)
Cyprus	19,794 (16,652;22,648)	19,794 (16,652;22,648)		11,417 (9,605;13,063)	11,417 (9,605;13,063)
Czech Republic	380,923 (380,923;380,923)	380,804 (380,672;380,895)		248,136 (248,136;248,136)	248,059 (247,972;248,118)
Denmark	91,742 (15,363;114,351)	91,742 (15,363;114,351)		123,712 (20,717;154,200)	123,712 (20,717;154,200)
Estonia	9,823 (2,003;9,823)	9,823 (2,003;9,823)		4,907 (1,000;4,907)	4,907 (1,000;4,907)
FYR Macedonia	54,934 (54,934;54,934)	53,184 (50,476;54,752)		12,92 (12,920;12,920)	12,508 (11,871;12,877)
Finland	48,374 (0;48,835)	48,374 (0;48,835)		53,221 (0;53,728)	53,221 (0;53,728)
France	527,633 (354,031;539,721)	446,388 (280,471;472,114)		661,123 (443,600;676,270)	559,324 (351,429;591,558)
Germany	1,405,861 (727,218;1,428,265)	1,371,283 (707,971;1,396,961)		2,011,725 (1,040,617;2,043,784)	1,962,245 (1,013,075;1,998,990)
Greece	256,016 (255,775;256,016)	256,010 (254,059;256,016)		149,881 (149,740;149,881)	149,877 (148,736;149,881)
Hungary	426,045 (426,045;426,045)	410,412 (369,626;422,824)		212,738 (212,738;212,738)	204,932 (184,566;211,129)
Iceland	0 (0;40)	0 (0;40)		0 (0;42)	0 (0;42)
Ireland	2 (0;33,869)	2 (0;33,869)		2 (0;46,681)	2 (0;46,681)
Italy	1,819,539 (1,430,017;1,831,691)	1,120,862 (813,774;1,140,622)		1,606,869 (1,262,875;1,617,601)	989,854 (718,659;1,007,304)
Latvia	37,124 (32,564;37,124)	37,124 (32,564;37,124)		13,893 (12,186;13,893)	13,893 (12,186;13,893)
Liechtenstein	1,358 (0;1,358)	1,088 (0;1,082)		2,776 (0;2,776)	2,223 (0;2,212)
Lithuania	75,279 (69,877;75,279)	75,279 (69,877;75,279)		37,472 (34,783;37,472)	37,472 (34,783;37,472)
Luxembourg	6,722 (0;9,779)	6,722 (0;9,779)		11,589 (0;16,859)	11,589 (0;16,859)
Malta	5,457 (5,457;5,457)	5,457 (5,457;5,457)		4,966 (4,966;4,966)	4,966 (4,966;4,966)
Monaco	553 (553;553)	553 (553;553)		506 (506;506)	506 (506;506)
Montenegro	19,718 (19,718;19,718)	15,620 (15,362;16,257)		6,902 (6,902;6,902)	5,467 (5,377;5,690)
Netherlands	121,078 (39,149;357,525)	121,078 (39,149;357,525)		167,778 (54,248;495,420)	167,778 (54,248;495,420)
Norway	1,649 (0;26,907)	1,649 (0;26,907)		2,775 (0;45,288)	2,775 (0;45,288)
Poland	805,090 (787,458;805,090)	805,090 (787,458;805,090)		364,528 (356,545;364,528)	364,528 (356,545;364,528)
Portugal	3,942 (0;83,888)	3,942 (0;83,888)		2,800 (0;59,589)	2,800 (0;59,589)
Romania	812,232 (812,232;812,232)	637,553 (600,921;713,931)		231,888 (231,888;231,888)	182,018 (171,560;203,823)
San Marino	750 (750;750)	180 (179;173)		717 (717;717)	172 (171;166)
Serbia	484,077 (484,077;484,077)	274,304 (232,380;336,012)		169,433 (169,433;169,433)	96,010 (81,336;117,608)
Slovakia	243,662 (243,662;243,662)	243,278 (242,872;243,662)		132,715 (132,715;132,715)	132,506 (132,285;132,715)
Slovenia	84,706 (84,706;84,706)	67,705 (67,338;68,376)		60,873 (60,873;60,873)	48,655 (48,392;49,137)
Spain	58,098 (1,673;99,490)	52,896 (1,673;96,581)		49,535 (1,427;84,826)	45,100 (1,427;82,346)
Sweden	53,954 (0;105,678)	53,954 (0;105,678)		76,787 (0;150,399)	76,787 (0;150,399)
Switzerland	213,574 (202,635;213,580)	177,054 (167,924;177,096)		436,512 (414,155;436,524)	361,871 (343,211;361,956)
United Kingdom	6,466 (0;354,789)	6,466 (0;354,789)		7,097 (0;389,440)	7,097 (0;389,440)
Vatican City	28 (0;28)	28 (0;28)		24 (0;24)	24 (0;24)
Europe	9,012,152 (7,330,317;9,935,197)	7,489,201 (5,781,089;8,625,730)		7,447,663 (5,378,685;8,548,171)	6,354,127 (4,352,588;7,548,525)
