# Supplementary material for: Biological weed control to relieve millions from Ambrosia allergies in Europe
Source: Nat Commun. 2020 Apr 21;11:1745. doi: 10.1038/s41467-020-15586-1 (PMC7174423; doi:10.1038/s41467-020-15586-1)
Supplement: Supplementary file 11 — Supplementary Dataset 8 [file 41467_2020_15586_MOESM11_ESM.xlsx]

## Sheet: Sheet1
Supplementary Data 8
Site	Magenta	Communita	Fogliaro	Eremo
Altitude	130	250	470	710
Mean annual temperature	13.4	12.9	11.5	9.9
Growing degree days 1.cohort	296.7	322.8	312.8	269.0
Growing degree days 2.cohort	262.7	323.2	289.2	233.3
Mean growing degree days	288.7
