# Supplementary material for: Biological weed control to relieve millions from Ambrosia allergies in Europe
Source: Nat Commun. 2020 Apr 21;11:1745. doi: 10.1038/s41467-020-15586-1 (PMC7174423; doi:10.1038/s41467-020-15586-1)
Supplement: Supplementary file 13 — Source Data [file 41467_2020_15586_MOESM13_ESM.zip]

Archive with 163 entries (135 files):
- Source Data - revised/
- Source Data - revised/Figure 1a/
- Source Data - revised/Figure 1a/info/
- Source Data - revised/Figure 1a/info/arc.dir
- Source Data - revised/Figure 1a/info/arc0000.dat
- Source Data - revised/Figure 1a/info/arc0000.nit
- Source Data - revised/Figure 1a/info/arc0001.dat
- Source Data - revised/Figure 1a/info/arc0001.nit
- Source Data - revised/Figure 1a/map/
- Source Data - revised/Figure 1a/map.aux.xml
- Source Data - revised/Figure 1a/map.ovr
- Source Data - revised/Figure 1a/map/dblbnd.adf
- Source Data - revised/Figure 1a/map/hdr.adf
- Source Data - revised/Figure 1a/map/sta.adf
- Source Data - revised/Figure 1a/map/w001001.adf
- Source Data - revised/Figure 1a/map/w001001x.adf
- Source Data - revised/Figure 1b/
- Source Data - revised/Figure 1b/data.cpg
- Source Data - revised/Figure 1b/data.dbf
- Source Data - revised/Figure 1b/data.prj
- Source Data - revised/Figure 1b/data.sbn
- Source Data - revised/Figure 1b/data.sbx
- Source Data - revised/Figure 1b/data.shp
- Source Data - revised/Figure 1b/data.shp.xml
- Source Data - revised/Figure 1b/data.shx
- Source Data - revised/Figure 2a/
- Source Data - revised/Figure 2a/info/
- Source Data - revised/Figure 2a/info/arc.dir
- Source Data - revised/Figure 2a/info/arc0000.dat
- Source Data - revised/Figure 2a/info/arc0000.nit
- Source Data - revised/Figure 2a/info/arc0001.dat
- Source Data - revised/Figure 2a/info/arc0001.nit
- Source Data - revised/Figure 2a/map/
- Source Data - revised/Figure 2a/map.aux.xml
- Source Data - revised/Figure 2a/map.ovr
- Source Data - revised/Figure 2a/map/dblbnd.adf
- Source Data - revised/Figure 2a/map/hdr.adf
- Source Data - revised/Figure 2a/map/sta.adf
- Source Data - revised/Figure 2a/map/w001001.adf
- Source Data - revised/Figure 2a/map/w001001x.adf
- Source Data - revised/Figure 2b/
- Source Data - revised/Figure 2b/data.cpg
- Source Data - revised/Figure 2b/data.dbf
- Source Data - revised/Figure 2b/data.prj
- Source Data - revised/Figure 2b/data.sbn
- Source Data - revised/Figure 2b/data.sbx
- Source Data - revised/Figure 2b/data.shp
- Source Data - revised/Figure 2b/data.shx
- Source Data - revised/Figure 2c/
- Source Data - revised/Figure 2c/data.cpg
- Source Data - revised/Figure 2c/data.dbf
- Source Data - revised/Figure 2c/data.prj
- Source Data - revised/Figure 2c/data.sbn
- Source Data - revised/Figure 2c/data.sbx
- Source Data - revised/Figure 2c/data.shp
- Source Data - revised/Figure 2c/data.shx
- Source Data - revised/Figure 4/
- Source Data - revised/Figure 4/info/
- Source Data - revised/Figure 4/info/arc.dir
- Source Data - revised/Figure 4/info/arc0000.dat
- Source Data - revised/Figure 4/info/arc0000.nit
- Source Data - revised/Figure 4/info/arc0001.dat
- Source Data - revised/Figure 4/info/arc0001.nit
- Source Data - revised/Figure 4/info/arc0002.dat
- Source Data - revised/Figure 4/info/arc0002.nit
- Source Data - revised/Figure 4/map/
- Source Data - revised/Figure 4/map.aux.xml
- Source Data - revised/Figure 4/map.ovr
- Source Data - revised/Figure 4/map/dblbnd.adf
- Source Data - revised/Figure 4/map/hdr.adf
- Source Data - revised/Figure 4/map/prj.adf
- Source Data - revised/Figure 4/map/sta.adf
- Source Data - revised/Figure 4/map/vat.adf
- Source Data - revised/Figure 4/map/w001001.adf
- Source Data - revised/Figure 4/map/w001001x.adf
- Source Data - revised/Source data Fig 3 and Suppl Fig 6.xlsx
- Source Data - revised/Supplementary Figure S1/
- Source Data - revised/Supplementary Figure S1/data.cpg
- Source Data - revised/Supplementary Figure S1/data.dbf
- Source Data - revised/Supplementary Figure S1/data.prj
- Source Data - revised/Supplementary Figure S1/data.sbn
- Source Data - revised/Supplementary Figure S1/data.sbx
- Source Data - revised/Supplementary Figure S1/data.shp
- Source Data - revised/Supplementary Figure S1/data.shp.xml
- Source Data - revised/Supplementary Figure S1/data.shx
- Source Data - revised/Supplementary Figure S2/
- Source Data - revised/Supplementary Figure S2/info/
- Source Data - revised/Supplementary Figure S2/info/arc.dir
- Source Data - revised/Supplementary Figure S2/info/arc0000.dat
- Source Data - revised/Supplementary Figure S2/info/arc0000.nit
- Source Data - revised/Supplementary Figure S2/info/arc0001.dat
- Source Data - revised/Supplementary Figure S2/info/arc0001.nit
- Source Data - revised/Supplementary Figure S2/map/
- Source Data - revised/Supplementary Figure S2/map.aux.xml
- Source Data - revised/Supplementary Figure S2/map.ovr
- Source Data - revised/Supplementary Figure S2/map/dblbnd.adf
- Source Data - revised/Supplementary Figure S2/map/hdr.adf
- Source Data - revised/Supplementary Figure S2/map/sta.adf
- Source Data - revised/Supplementary Figure S2/map/w001001.adf
- Source Data - revised/Supplementary Figure S2/map/w001001x.adf
- Source Data - revised/Supplementary Figure S3/
- Source Data - revised/Supplementary Figure S3/pollen_station.dbf
- Source Data - revised/Supplementary Figure S3/pollen_station.prj
- Source Data - revised/Supplementary Figure S3/pollen_station.sbn
- Source Data - revised/Supplementary Figure S3/pollen_station.sbx
- Source Data - revised/Supplementary Figure S3/pollen_station.shp
- Source Data - revised/Supplementary Figure S3/pollen_station.shp.xml
- Source Data - revised/Supplementary Figure S3/pollen_station.shx
- Source Data - revised/Supplementary Figure S4a/
- Source Data - revised/Supplementary Figure S4a/data.cpg
- Source Data - revised/Supplementary Figure S4a/data.dbf
- Source Data - revised/Supplementary Figure S4a/data.prj
- Source Data - revised/Supplementary Figure S4a/data.sbn
- Source Data - revised/Supplementary Figure S4a/data.sbx
- Source Data - revised/Supplementary Figure S4a/data.shp
- Source Data - revised/Supplementary Figure S4a/data.shx
- Source Data - revised/Supplementary Figure S4b/
- Source Data - revised/Supplementary Figure S4b/code.do
- Source Data - revised/Supplementary Figure S4b/data.xlsx
- Source Data - revised/Supplementary Figure S5/
- Source Data - revised/Supplementary Figure S5/code.do
- Source Data - revised/Supplementary Figure S5/data.dta
- Source Data - revised/Supplementary Figure S7a/
- Source Data - revised/Supplementary Figure S7a/info/
- Source Data - revised/Supplementary Figure S7a/info/arc.dir
- Source Data - revised/Supplementary Figure S7a/info/arc0000.dat
- Source Data - revised/Supplementary Figure S7a/info/arc0000.nit
- Source Data - revised/Supplementary Figure S7a/info/arc0001.dat
- Source Data - revised/Supplementary Figure S7a/info/arc0001.nit
- Source Data - revised/Supplementary Figure S7a/info/arc0002.dat
- Source Data - revised/Supplementary Figure S7a/info/arc0002.nit
- Source Data - revised/Supplementary Figure S7a/map/
- Source Data - revised/Supplementary Figure S7a/map.aux.xml
- Source Data - revised/Supplementary Figure S7a/map.ovr
- Source Data - revised/Supplementary Figure S7a/map/dblbnd.adf
- Source Data - revised/Supplementary Figure S7a/map/hdr.adf
- Source Data - revised/Supplementary Figure S7a/map/prj.adf
- Source Data - revised/Supplementary Figure S7a/map/sta.adf
- Source Data - revised/Supplementary Figure S7a/map/vat.adf
- Source Data - revised/Supplementary Figure S7a/map/w001001.adf
- Source Data - revised/Supplementary Figure S7a/map/w001001x.adf
- Source Data - revised/Supplementary Figure S7b/
- Source Data - revised/Supplementary Figure S7b/info/
- Source Data - revised/Supplementary Figure S7b/info/arc.dir
- Source Data - revised/Supplementary Figure S7b/info/arc0000.dat
- Source Data - revised/Supplementary Figure S7b/info/arc0000.nit
- Source Data - revised/Supplementary Figure S7b/info/arc0001.dat
- Source Data - revised/Supplementary Figure S7b/info/arc0001.nit
- Source Data - revised/Supplementary Figure S7b/info/arc0002.dat
- Source Data - revised/Supplementary Figure S7b/info/arc0002.nit
- Source Data - revised/Supplementary Figure S7b/map/
- Source Data - revised/Supplementary Figure S7b/map.aux.xml
- Source Data - revised/Supplementary Figure S7b/map.ovr
- Source Data - revised/Supplementary Figure S7b/map/dblbnd.adf
- Source Data - revised/Supplementary Figure S7b/map/hdr.adf
- Source Data - revised/Supplementary Figure S7b/map/prj.adf
- Source Data - revised/Supplementary Figure S7b/map/sta.adf
- Source Data - revised/Supplementary Figure S7b/map/vat.adf
- Source Data - revised/Supplementary Figure S7b/map/w001001.adf
- Source Data - revised/Supplementary Figure S7b/map/w001001x.adf
- Source Data - revised/Supplementary Figure S8/
- Source Data - revised/Supplementary Figure S8/code.do
- Source Data - revised/Supplementary Figure S8/season_effect_europe_point.dta
