# Supplementary material for: Biological weed control to relieve millions from Ambrosia allergies in Europe
Source: Nat Commun. 2020 Apr 21;11:1745. doi: 10.1038/s41467-020-15586-1 (PMC7174423; doi:10.1038/s41467-020-15586-1)
Supplement: Supplementary file 13 — Source Data [file 41467_2020_15586_MOESM13_ESM.zip › Source Data - revised/Figure 1a/info/arc0001.dat]

../map/sta.adf                                                                  
