# Supplementary material for: Biological weed control to relieve millions from Ambrosia allergies in Europe
Source: Nat Commun. 2020 Apr 21;11:1745. doi: 10.1038/s41467-020-15586-1 (PMC7174423; doi:10.1038/s41467-020-15586-1)
Supplement: Supplementary file 13 — Source Data [file 41467_2020_15586_MOESM13_ESM.zip › Source Data - revised/Figure 1a/map.aux.xml]

<PAMDataset>
  <SRS>PROJCS["ETRS_1989_LAEA",GEOGCS["GCS_ETRS_1989",DATUM["European_Terrestrial_Reference_System_1989",SPHEROID["GRS_1980",6378137.0,298.257222101,AUTHORITY["EPSG","7019"]],AUTHORITY["EPSG","6258"]],PRIMEM["Greenwich",0.0,AUTHORITY["EPSG","8901"]],UNIT["Degree",0.0174532925199433,AUTHORITY["EPSG","9102"]],AUTHORITY["EPSG","4258"]],PROJECTION["Lambert_Azimuthal_Equal_Area",AUTHORITY["Esri","43033"]],PARAMETER["False_Easting",4321000.0,AUTHORITY["Esri","100001"]],PARAMETER["False_Northing",3210000.0,AUTHORITY["Esri","100002"]],PARAMETER["longitude_of_center",10.0,AUTHORITY["Esri","100010"]],PARAMETER["latitude_of_center",52.0,AUTHORITY["Esri","100021"]],UNIT["Meter",1.0,AUTHORITY["EPSG","9001"]],AUTHORITY["EPSG","3035"]]</SRS>
  <Metadata>
    <MDI key="DataType">Generic</MDI>
  </Metadata>
  <Metadata domain="Esri">
    <MDI key="PyramidResamplingType">NEAREST</MDI>
  </Metadata>
  <PAMRasterBand band="1">
    <Description>map</Description>
    <NoDataValue>-3.40282300000000E+38</NoDataValue>
    <Metadata>
      <MDI key="RepresentationType">ATHEMATIC</MDI>
    </Metadata>
  </PAMRasterBand>
</PAMDataset>
