# Supplementary material for: Biological weed control to relieve millions from Ambrosia allergies in Europe
Source: Nat Commun. 2020 Apr 21;11:1745. doi: 10.1038/s41467-020-15586-1 (PMC7174423; doi:10.1038/s41467-020-15586-1)
Supplement: Supplementary file 13 — Source Data [file 41467_2020_15586_MOESM13_ESM.zip › Source Data - revised/Figure 1b/data.prj]

PROJCS["ETRS_1989_LAEA_L52_M10",GEOGCS["GCS_ETRS_1989",DATUM["D_ETRS_1989",SPHEROID["GRS_1980",6378137.0,298.257222101]],PRIMEM["Greenwich",0.0],UNIT["Degree",0.0174532925199433]],PROJECTION["Lambert_Azimuthal_Equal_Area"],PARAMETER["False_Easting",4321000.0],PARAMETER["False_Northing",3210000.0],PARAMETER["central_meridian",10.0],PARAMETER["latitude_of_origin",52.0],UNIT["Meter",1.0]]
