# Supplementary material for: Biological weed control to relieve millions from Ambrosia allergies in Europe
Source: Nat Commun. 2020 Apr 21;11:1745. doi: 10.1038/s41467-020-15586-1 (PMC7174423; doi:10.1038/s41467-020-15586-1)
Supplement: Supplementary file 13 — Source Data [file 41467_2020_15586_MOESM13_ESM.zip › Source Data - revised/Figure 4/map.aux.xml]

<PAMDataset>
  <Metadata>
    <MDI key="DataType">Thematic</MDI>
  </Metadata>
  <Metadata domain="Esri">
    <MDI key="PyramidResamplingType">NEAREST</MDI>
  </Metadata>
  <PAMRasterBand band="1">
    <Description>map</Description>
    <NoDataValue>1.50000000000000E+01</NoDataValue>
    <Metadata domain="IMAGE_STRUCTURE">
      <MDI key="NBITS">4</MDI>
    </Metadata>
    <Metadata>
      <MDI key="RepresentationType">THEMATIC</MDI>
    </Metadata>
  </PAMRasterBand>
</PAMDataset>
