# Supplementary material for: Biological weed control to relieve millions from Ambrosia allergies in Europe
Source: Nat Commun. 2020 Apr 21;11:1745. doi: 10.1038/s41467-020-15586-1 (PMC7174423; doi:10.1038/s41467-020-15586-1)
Supplement: Supplementary file 13 — Source Data [file 41467_2020_15586_MOESM13_ESM.zip › Source Data - revised/Source data Fig 3 and Suppl Fig 6.xlsx]

## Sheet: Fig 3 data
Figure 3
Data
year	site	treatment	popcode	popcode2	popyr	popplot	s_AmbTot2	s_lVol_sample	N_s_lVol	s_lVol	s_lVol.sd	fl.rate.popyr	rv.year	rv.int	rv.slope	racemespl	racemesm2
2015	Corbetta	control	SLITCO033	CO	15.CO	SLITCO033.1	0	NA	NA	NA	NA	NA	NA	NA	NA	0	0
2015	Corbetta	control	SLITCO033	CO	15.CO	SLITCO033.10	2	plot	1	2.894	NA	1	2015	-0.911	0.58	4.3	17
2015	Corbetta	control	SLITCO033	CO	15.CO	SLITCO033.11	0	NA	NA	NA	NA	NA	NA	NA	NA	0	0
2015	Corbetta	control	SLITCO033	CO	15.CO	SLITCO033.2	0	NA	NA	NA	NA	NA	NA	NA	NA	0	0
2015	Corbetta	control	SLITCO033	CO	15.CO	SLITCO033.3	0	NA	NA	NA	NA	NA	NA	NA	NA	0	0
2015	Corbetta	control	SLITCO033	CO	15.CO	SLITCO033.4	0	NA	NA	NA	NA	NA	NA	NA	NA	0	0
2015	Corbetta	control	SLITCO033	CO	15.CO	SLITCO033.6	2	plot	1	5.819	NA	1	2015	-0.911	0.58	23.5	94
2015	Corbetta	control	SLITCO033	CO	15.CO	SLITCO033.7	2	plot	2	7.573	1.373	1	2015	-0.911	0.58	64.9	260
2015	Corbetta	control	SLITCO033	CO	15.CO	SLITCO033.8	0	NA	NA	NA	NA	NA	NA	NA	NA	0	0
2015	Unito	control	SLITGR001	GR	15.GR	SLITGR001.8	1	pop	0	NA	NA	1	2015	NA	NA	NA	NA
2015	Unito	control	SLITGR001	GR	15.GR	SLITGR001.1	0	NA	NA	NA	NA	NA	NA	NA	NA	0	0
2015	Unito	control	SLITGR001	GR	15.GR	SLITGR001.10	0	NA	NA	NA	NA	NA	NA	NA	NA	0	0
2015	Unito	control	SLITGR001	GR	15.GR	SLITGR001.11	0	NA	NA	NA	NA	NA	NA	NA	NA	0	0
2015	Unito	control	SLITGR001	GR	15.GR	SLITGR001.12	0	NA	NA	NA	NA	NA	NA	NA	NA	0	0
2015	Unito	control	SLITGR001	GR	15.GR	SLITGR001.13	0	NA	NA	NA	NA	NA	NA	NA	NA	0	0
2015	Unito	control	SLITGR001	GR	15.GR	SLITGR001.2	0	NA	NA	NA	NA	NA	NA	NA	NA	0	0
2015	Unito	control	SLITGR001	GR	15.GR	SLITGR001.3	0	NA	NA	NA	NA	NA	NA	NA	NA	0	0
2015	Unito	control	SLITGR001	GR	15.GR	SLITGR001.4	0	NA	NA	NA	NA	NA	NA	NA	NA	0	0
2015	Unito	control	SLITGR001	GR	15.GR	SLITGR001.5	0	NA	NA	NA	NA	NA	NA	NA	NA	0	0
2015	Unito	control	SLITGR001	GR	15.GR	SLITGR001.6	0	NA	NA	NA	NA	NA	NA	NA	NA	0	0
2015	Unito	control	SLITGR001	GR	15.GR	SLITGR001.7	0	NA	NA	NA	NA	NA	NA	NA	NA	0	0
2015	Unito	control	SLITGR001	GR	15.GR	SLITGR001.9	0	NA	NA	NA	NA	NA	NA	NA	NA	0	0
2015	Unito	insecticide	SLITGR901	GR-	15.GR-	SLITGR901.10	12	plot	12	5.563	1.332	1	2015	-1.338	0.694	149.4	598
2015	Unito	insecticide	SLITGR901	GR-	15.GR-	SLITGR901.11	15	plot	13	5.418	1.276	1	2015	-1.338	0.694	168.9	676
2015	Unito	insecticide	SLITGR901	GR-	15.GR-	SLITGR901.12	18	plot	14	4.345	1.281	1	2015	-1.338	0.694	96.3	385
2015	Unito	insecticide	SLITGR901	GR-	15.GR-	SLITGR901.7	49	plot	12	4.9	1.793	1	2015	-1.338	0.694	385.2	1541
2015	Unito	insecticide	SLITGR901	GR-	15.GR-	SLITGR901.8	16	plot	13	5.378	1.707	1	2015	-1.338	0.694	175.2	701
2015	Unito	insecticide	SLITGR901	GR-	15.GR-	SLITGR901.9	35	plot	13	4.419	1.411	1	2015	-1.338	0.694	197.1	788
2015	Magnago	control	SLITMA030	MA	15.MA	SLITMA030.1	19	plot	2	5.726	0.688	0.933	2015	-2.393	0.797	157.6	630
2015	Magnago	control	SLITMA030	MA	15.MA	SLITMA030.10	0	NA	NA	NA	NA	NA	NA	NA	NA	0	0
2015	Magnago	control	SLITMA030	MA	15.MA	SLITMA030.11	0	NA	NA	NA	NA	NA	NA	NA	NA	0	0
2015	Magnago	control	SLITMA030	MA	15.MA	SLITMA030.12	0	NA	NA	NA	NA	NA	NA	NA	NA	0	0
2015	Magnago	control	SLITMA030	MA	15.MA	SLITMA030.13	2	plot	2	6.4	0.078	0.933	2015	-2.393	0.797	30	120
2015	Magnago	control	SLITMA030	MA	15.MA	SLITMA030.2	11	plot	3	8.291	0.504	0.933	2015	-2.393	0.797	676.1	2704
2015	Magnago	control	SLITMA030	MA	15.MA	SLITMA030.3	0	NA	NA	NA	NA	NA	NA	NA	NA	0	0
2015	Magnago	control	SLITMA030	MA	15.MA	SLITMA030.4	5	plot	2	4.917	0.622	0.933	2015	-2.393	0.797	23	92
2015	Magnago	control	SLITMA030	MA	15.MA	SLITMA030.5	0	NA	NA	NA	NA	NA	NA	NA	NA	0	0
2015	Magnago	control	SLITMA030	MA	15.MA	SLITMA030.6	12	plot	3	3.747	0.069	0.933	2015	-2.393	0.797	19.9	80
2015	Magnago	control	SLITMA030	MA	15.MA	SLITMA030.7	0	NA	NA	NA	NA	NA	NA	NA	NA	0	0
2015	Magnago	control	SLITMA030	MA	15.MA	SLITMA030.8	10	plot	2	4.968	2.391	0.933	2015	-2.393	0.797	43.1	172
2015	Magnago	control	SLITMA030	MA	15.MA	SLITMA030.9	0	NA	NA	NA	NA	NA	NA	NA	NA	0	0
2015	Magnago	insecticide	SLITMA930	MA-	15.MA-	SLITMA930.1	10	plot	4	8.186	1.7	0.971	2015	-2.894	0.965	1486.8	5947
2015	Magnago	insecticide	SLITMA930	MA-	15.MA-	SLITMA930.10	4	plot	3	5.475	1.473	0.971	2015	-2.894	0.965	43.5	174
2015	Magnago	insecticide	SLITMA930	MA-	15.MA-	SLITMA930.11	2	plot	2	6.772	0.047	0.971	2015	-2.894	0.965	76	304
2015	Magnago	insecticide	SLITMA930	MA-	15.MA-	SLITMA930.12	2	plot	2	5.525	1.327	0.971	2015	-2.894	0.965	22.8	91
2015	Magnago	insecticide	SLITMA930	MA-	15.MA-	SLITMA930.13	6	plot	4	7.53	0.233	0.971	2015	-2.894	0.965	473.8	1895
2015	Magnago	insecticide	SLITMA930	MA-	15.MA-	SLITMA930.2	9	plot	5	8.786	0.913	0.971	2015	-2.894	0.965	2386.8	9547
2015	Magnago	insecticide	SLITMA930	MA-	15.MA-	SLITMA930.3	3	plot	1	6.201	NA	0.971	2015	-2.894	0.965	65.7	263
2015	Magnago	insecticide	SLITMA930	MA-	15.MA-	SLITMA930.4	36	plot	4	6.296	1.277	0.971	2015	-2.894	0.965	840.7	3363
2015	Magnago	insecticide	SLITMA930	MA-	15.MA-	SLITMA930.5	0	NA	NA	NA	NA	NA	NA	NA	NA	0	0
2015	Magnago	insecticide	SLITMA930	MA-	15.MA-	SLITMA930.6	0	NA	NA	NA	NA	NA	NA	NA	NA	0	0
2015	Magnago	insecticide	SLITMA930	MA-	15.MA-	SLITMA930.7	0	NA	NA	NA	NA	NA	NA	NA	NA	0	0
2015	Magnago	insecticide	SLITMA930	MA-	15.MA-	SLITMA930.8	2	plot	1	5.442	NA	0.971	2015	-2.894	0.965	21.1	84
2015	Magnago	insecticide	SLITMA930	MA-	15.MA-	SLITMA930.9	25	plot	7	4.287	1.842	0.971	2015	-2.894	0.965	83	332
2016	Corbetta	control	SLITCO033	CO	16.CO	SLITCO033.11	0	NA	NA	NA	NA	NA	NA	NA	NA	0	0
2016	Corbetta	control	SLITCO033	CO	16.CO	SLITCO033.2	0	NA	NA	NA	NA	NA	NA	NA	NA	0	0
2016	Corbetta	control	SLITCO033	CO	16.CO	SLITCO033.1	0	NA	NA	NA	NA	NA	NA	NA	NA	0	0
2016	Corbetta	control	SLITCO033	CO	16.CO	SLITCO033.10	0	NA	NA	NA	NA	NA	NA	NA	NA	0	0
2016	Corbetta	control	SLITCO033	CO	16.CO	SLITCO033.3	1	pop	0	NA	NA	0	2015	-0.911	0.58	0	0
2016	Corbetta	control	SLITCO033	CO	16.CO	SLITCO033.4	0	NA	NA	NA	NA	NA	NA	NA	NA	0	0
2016	Corbetta	control	SLITCO033	CO	16.CO	SLITCO033.6	0	NA	NA	NA	NA	NA	NA	NA	NA	0	0
2016	Corbetta	control	SLITCO033	CO	16.CO	SLITCO033.7	0	NA	NA	NA	NA	NA	NA	NA	NA	0	0
2016	Corbetta	control	SLITCO033	CO	16.CO	SLITCO033.8	0	NA	NA	NA	NA	NA	NA	NA	NA	0	0
2016	Unito	control	SLITGR001	GR	16.GR	SLITGR001.11	0	NA	NA	NA	NA	NA	NA	NA	NA	0	0
2016	Unito	control	SLITGR001	GR	16.GR	SLITGR001.12	0	NA	NA	NA	NA	NA	NA	NA	NA	0	0
2016	Unito	control	SLITGR001	GR	16.GR	SLITGR001.13	0	NA	NA	NA	NA	NA	NA	NA	NA	0	0
2016	Unito	control	SLITGR001	GR	16.GR	SLITGR001.2	0	NA	NA	NA	NA	NA	NA	NA	NA	0	0
2016	Unito	control	SLITGR001	GR	16.GR	SLITGR001.1	0	NA	NA	NA	NA	NA	NA	NA	NA	0	0
2016	Unito	control	SLITGR001	GR	16.GR	SLITGR001.10	0	NA	NA	NA	NA	NA	NA	NA	NA	0	0
2016	Unito	control	SLITGR001	GR	16.GR	SLITGR001.3	0	NA	NA	NA	NA	NA	NA	NA	NA	0	0
2016	Unito	control	SLITGR001	GR	16.GR	SLITGR001.4	0	NA	NA	NA	NA	NA	NA	NA	NA	0	0
2016	Unito	control	SLITGR001	GR	16.GR	SLITGR001.5	0	NA	NA	NA	NA	NA	NA	NA	NA	0	0
2016	Unito	control	SLITGR001	GR	16.GR	SLITGR001.6	0	NA	NA	NA	NA	NA	NA	NA	NA	0	0
2016	Unito	control	SLITGR001	GR	16.GR	SLITGR001.7	0	NA	NA	NA	NA	NA	NA	NA	NA	0	0
2016	Unito	control	SLITGR001	GR	16.GR	SLITGR001.8	0	NA	NA	NA	NA	NA	NA	NA	NA	0	0
2016	Unito	control	SLITGR001	GR	16.GR	SLITGR001.9	0	NA	NA	NA	NA	NA	NA	NA	NA	0	0
2016	Unito	insecticide	SLITGR901	GR-	16.GR-	SLITGR901.10	5	plot	2	4.29	0.19	1	2016	-1.074	0.545	17.7	71
2016	Unito	insecticide	SLITGR901	GR-	16.GR-	SLITGR901.11	10	plot	6	4.652	0.788	1	2016	-1.074	0.545	43.2	173
2016	Unito	insecticide	SLITGR901	GR-	16.GR-	SLITGR901.12	4	plot	3	1.743	1.768	1	2016	-1.074	0.545	3.5	14
2016	Unito	insecticide	SLITGR901	GR-	16.GR-	SLITGR901.7	3	pop	23	3.685	1.351	1	2016	-1.074	0.545	7.6	30
2016	Unito	insecticide	SLITGR901	GR-	16.GR-	SLITGR901.8	38	plot	6	4.153	1.021	1	2016	-1.074	0.545	124.9	500
2016	Unito	insecticide	SLITGR901	GR-	16.GR-	SLITGR901.9	8	plot	6	3.018	0.884	1	2016	-1.074	0.545	14.2	57
2016	Magnago	control	SLITMA030	MA	16.MA	SLITMA030.1	2	pop	7	7.609	2	0	2015	-2.393	0.797	0	0
2016	Magnago	control	SLITMA030	MA	16.MA	SLITMA030.10	2	pop	7	7.609	2	0	2015	-2.393	0.797	0	0
2016	Magnago	control	SLITMA030	MA	16.MA	SLITMA030.11	1	pop	7	7.609	2	0	2015	-2.393	0.797	0	0
2016	Magnago	control	SLITMA030	MA	16.MA	SLITMA030.12	1	pop	7	7.609	2	0	2015	-2.393	0.797	0	0
2016	Magnago	control	SLITMA030	MA	16.MA	SLITMA030.13	1	pop	7	7.609	2	0	2015	-2.393	0.797	0	0
2016	Magnago	control	SLITMA030	MA	16.MA	SLITMA030.2	1	plot	1	8.372	NA	0	2015	-2.393	0.797	0	0
2016	Magnago	control	SLITMA030	MA	16.MA	SLITMA030.3	19	plot	2	9.273	1.063	0	2015	-2.393	0.797	0	0
2016	Magnago	control	SLITMA030	MA	16.MA	SLITMA030.4	0	NA	NA	NA	NA	NA	NA	NA	NA	0	0
2016	Magnago	control	SLITMA030	MA	16.MA	SLITMA030.5	16	plot	3	7.593	0.444	0	2015	-2.393	0.797	0	0
2016	Magnago	control	SLITMA030	MA	16.MA	SLITMA030.6	3	pop	7	7.609	2	0	2015	-2.393	0.797	0	0
2016	Magnago	control	SLITMA030	MA	16.MA	SLITMA030.7	2	pop	7	7.609	2	0	2015	-2.393	0.797	0	0
2016	Magnago	control	SLITMA030	MA	16.MA	SLITMA030.8	1	plot	1	3.565	NA	0	2015	-2.393	0.797	0	0
2016	Magnago	control	SLITMA030	MA	16.MA	SLITMA030.9	2	pop	7	7.609	2	0	2015	-2.393	0.797	0	0
2016	Magnago	insecticide	SLITMA930	MA-	16.MA-	SLITMA930.1	1	plot	1	11.575	NA	0.877	2015	-2.894	0.965	3906.9	15628
2016	Magnago	insecticide	SLITMA930	MA-	16.MA-	SLITMA930.10	11	plot	6	4.525	1.655	0.877	2015	-2.894	0.965	43.5	174
2016	Magnago	insecticide	SLITMA930	MA-	16.MA-	SLITMA930.11	15	plot	4	3.643	0.939	0.877	2015	-2.894	0.965	24.2	97
2016	Magnago	insecticide	SLITMA930	MA-	16.MA-	SLITMA930.12	19	plot	3	3.793	1.149	0.877	2015	-2.894	0.965	36.5	146
2016	Magnago	insecticide	SLITMA930	MA-	16.MA-	SLITMA930.13	15	plot	9	4.154	1.572	0.877	2015	-2.894	0.965	39.6	158
2016	Magnago	insecticide	SLITMA930	MA-	16.MA-	SLITMA930.2	38	plot	2	8.619	0.661	0.877	2015	-2.894	0.965	7449.5	29798
2016	Magnago	insecticide	SLITMA930	MA-	16.MA-	SLITMA930.3	4	plot	2	4.845	1.494	0.877	2015	-2.894	0.965	23.7	95
2016	Magnago	insecticide	SLITMA930	MA-	16.MA-	SLITMA930.4	17	plot	3	3.389	3.376	0.877	2015	-2.894	0.965	21.8	87
2016	Magnago	insecticide	SLITMA930	MA-	16.MA-	SLITMA930.5	10	plot	3	5.805	2.394	0.877	2015	-2.894	0.965	134.6	538
2016	Magnago	insecticide	SLITMA930	MA-	16.MA-	SLITMA930.6	14	plot	7	4.669	1.995	0.877	2015	-2.894	0.965	60	240
2016	Magnago	insecticide	SLITMA930	MA-	16.MA-	SLITMA930.7	1	plot	1	3.422	NA	0.877	2015	-2.894	0.965	1.5	6
2016	Magnago	insecticide	SLITMA930	MA-	16.MA-	SLITMA930.8	10	plot	5	4.3	1.754	0.877	2015	-2.894	0.965	31.5	126
2016	Magnago	insecticide	SLITMA930	MA-	16.MA-	SLITMA930.9	6	plot	3	3.493	0.788	0.877	2015	-2.894	0.965	8	32

## Sheet: Fig 3 formula
Figure 3
Formula
year	site	site.short	treatment	year.site.treatment	plot	n	v	m	α	β	r	racemes.per.sqm
2015	Corbetta	CO	control	15.CO	SLITCO033.1	0	NA	NA	NA	NA	0	0
2015	Corbetta	CO	control	15.CO	SLITCO033.10	2	2.894	1	-0.911	0.58	4.3	17
2015	Corbetta	CO	control	15.CO	SLITCO033.11	0	NA	NA	NA	NA	0	0
2015	Corbetta	CO	control	15.CO	SLITCO033.2	0	NA	NA	NA	NA	0	0
2015	Corbetta	CO	control	15.CO	SLITCO033.3	0	NA	NA	NA	NA	0	0
2015	Corbetta	CO	control	15.CO	SLITCO033.4	0	NA	NA	NA	NA	0	0
2015	Corbetta	CO	control	15.CO	SLITCO033.6	2	5.819	1	-0.911	0.58	23.5	94
2015	Corbetta	CO	control	15.CO	SLITCO033.7	2	7.573	1	-0.911	0.58	64.9	260
2015	Corbetta	CO	control	15.CO	SLITCO033.8	0	NA	NA	NA	NA	0	0
2015	Unito	GR	control	15.GR	SLITGR001.8	1	NA	1	NA	NA	NA	NA
2015	Unito	GR	control	15.GR	SLITGR001.1	0	NA	NA	NA	NA	0	0
2015	Unito	GR	control	15.GR	SLITGR001.10	0	NA	NA	NA	NA	0	0
2015	Unito	GR	control	15.GR	SLITGR001.11	0	NA	NA	NA	NA	0	0
2015	Unito	GR	control	15.GR	SLITGR001.12	0	NA	NA	NA	NA	0	0
2015	Unito	GR	control	15.GR	SLITGR001.13	0	NA	NA	NA	NA	0	0
2015	Unito	GR	control	15.GR	SLITGR001.2	0	NA	NA	NA	NA	0	0
2015	Unito	GR	control	15.GR	SLITGR001.3	0	NA	NA	NA	NA	0	0
2015	Unito	GR	control	15.GR	SLITGR001.4	0	NA	NA	NA	NA	0	0
2015	Unito	GR	control	15.GR	SLITGR001.5	0	NA	NA	NA	NA	0	0
2015	Unito	GR	control	15.GR	SLITGR001.6	0	NA	NA	NA	NA	0	0
2015	Unito	GR	control	15.GR	SLITGR001.7	0	NA	NA	NA	NA	0	0
2015	Unito	GR	control	15.GR	SLITGR001.9	0	NA	NA	NA	NA	0	0
2015	Unito	GR-	insecticide	15.GR-	SLITGR901.10	12	5.563	1	-1.338	0.694	149.4	598
2015	Unito	GR-	insecticide	15.GR-	SLITGR901.11	15	5.418	1	-1.338	0.694	168.9	676
2015	Unito	GR-	insecticide	15.GR-	SLITGR901.12	18	4.345	1	-1.338	0.694	96.3	385
2015	Unito	GR-	insecticide	15.GR-	SLITGR901.7	49	4.9	1	-1.338	0.694	385.2	1541
2015	Unito	GR-	insecticide	15.GR-	SLITGR901.8	16	5.378	1	-1.338	0.694	175.2	701
2015	Unito	GR-	insecticide	15.GR-	SLITGR901.9	35	4.419	1	-1.338	0.694	197.1	788
2015	Magnago	MA	control	15.MA	SLITMA030.1	19	5.726	0.933	-2.393	0.797	157.6	630
2015	Magnago	MA	control	15.MA	SLITMA030.10	0	NA	NA	NA	NA	0	0
2015	Magnago	MA	control	15.MA	SLITMA030.11	0	NA	NA	NA	NA	0	0
2015	Magnago	MA	control	15.MA	SLITMA030.12	0	NA	NA	NA	NA	0	0
2015	Magnago	MA	control	15.MA	SLITMA030.13	2	6.4	0.933	-2.393	0.797	30	120
2015	Magnago	MA	control	15.MA	SLITMA030.2	11	8.291	0.933	-2.393	0.797	676.1	2704
2015	Magnago	MA	control	15.MA	SLITMA030.3	0	NA	NA	NA	NA	0	0
2015	Magnago	MA	control	15.MA	SLITMA030.4	5	4.917	0.933	-2.393	0.797	23	92
2015	Magnago	MA	control	15.MA	SLITMA030.5	0	NA	NA	NA	NA	0	0
2015	Magnago	MA	control	15.MA	SLITMA030.6	12	3.747	0.933	-2.393	0.797	19.9	80
2015	Magnago	MA	control	15.MA	SLITMA030.7	0	NA	NA	NA	NA	0	0
2015	Magnago	MA	control	15.MA	SLITMA030.8	10	4.968	0.933	-2.393	0.797	43.1	172
2015	Magnago	MA	control	15.MA	SLITMA030.9	0	NA	NA	NA	NA	0	0
2015	Magnago	MA-	insecticide	15.MA-	SLITMA930.1	10	8.186	0.971	-2.894	0.965	1486.8	5947
2015	Magnago	MA-	insecticide	15.MA-	SLITMA930.10	4	5.475	0.971	-2.894	0.965	43.5	174
2015	Magnago	MA-	insecticide	15.MA-	SLITMA930.11	2	6.772	0.971	-2.894	0.965	76	304
2015	Magnago	MA-	insecticide	15.MA-	SLITMA930.12	2	5.525	0.971	-2.894	0.965	22.8	91
2015	Magnago	MA-	insecticide	15.MA-	SLITMA930.13	6	7.53	0.971	-2.894	0.965	473.8	1895
2015	Magnago	MA-	insecticide	15.MA-	SLITMA930.2	9	8.786	0.971	-2.894	0.965	2386.8	9547
2015	Magnago	MA-	insecticide	15.MA-	SLITMA930.3	3	6.201	0.971	-2.894	0.965	65.7	263
2015	Magnago	MA-	insecticide	15.MA-	SLITMA930.4	36	6.296	0.971	-2.894	0.965	840.7	3363
2015	Magnago	MA-	insecticide	15.MA-	SLITMA930.5	0	NA	NA	NA	NA	0	0
2015	Magnago	MA-	insecticide	15.MA-	SLITMA930.6	0	NA	NA	NA	NA	0	0
2015	Magnago	MA-	insecticide	15.MA-	SLITMA930.7	0	NA	NA	NA	NA	0	0
2015	Magnago	MA-	insecticide	15.MA-	SLITMA930.8	2	5.442	0.971	-2.894	0.965	21.1	84
2015	Magnago	MA-	insecticide	15.MA-	SLITMA930.9	25	4.287	0.971	-2.894	0.965	83	332
2016	Corbetta	CO	control	16.CO	SLITCO033.11	0	NA	NA	NA	NA	0	0
2016	Corbetta	CO	control	16.CO	SLITCO033.2	0	NA	NA	NA	NA	0	0
2016	Corbetta	CO	control	16.CO	SLITCO033.1	0	NA	NA	NA	NA	0	0
2016	Corbetta	CO	control	16.CO	SLITCO033.10	0	NA	NA	NA	NA	0	0
2016	Corbetta	CO	control	16.CO	SLITCO033.3	1	NA	0	-0.911	0.58	0	0
2016	Corbetta	CO	control	16.CO	SLITCO033.4	0	NA	NA	NA	NA	0	0
2016	Corbetta	CO	control	16.CO	SLITCO033.6	0	NA	NA	NA	NA	0	0
2016	Corbetta	CO	control	16.CO	SLITCO033.7	0	NA	NA	NA	NA	0	0
2016	Corbetta	CO	control	16.CO	SLITCO033.8	0	NA	NA	NA	NA	0	0
2016	Unito	GR	control	16.GR	SLITGR001.11	0	NA	NA	NA	NA	0	0
2016	Unito	GR	control	16.GR	SLITGR001.12	0	NA	NA	NA	NA	0	0
2016	Unito	GR	control	16.GR	SLITGR001.13	0	NA	NA	NA	NA	0	0
2016	Unito	GR	control	16.GR	SLITGR001.2	0	NA	NA	NA	NA	0	0
2016	Unito	GR	control	16.GR	SLITGR001.1	0	NA	NA	NA	NA	0	0
2016	Unito	GR	control	16.GR	SLITGR001.10	0	NA	NA	NA	NA	0	0
2016	Unito	GR	control	16.GR	SLITGR001.3	0	NA	NA	NA	NA	0	0
2016	Unito	GR	control	16.GR	SLITGR001.4	0	NA	NA	NA	NA	0	0
2016	Unito	GR	control	16.GR	SLITGR001.5	0	NA	NA	NA	NA	0	0
2016	Unito	GR	control	16.GR	SLITGR001.6	0	NA	NA	NA	NA	0	0
2016	Unito	GR	control	16.GR	SLITGR001.7	0	NA	NA	NA	NA	0	0
2016	Unito	GR	control	16.GR	SLITGR001.8	0	NA	NA	NA	NA	0	0
2016	Unito	GR	control	16.GR	SLITGR001.9	0	NA	NA	NA	NA	0	0
2016	Unito	GR-	insecticide	16.GR-	SLITGR901.10	5	4.29	1	-1.074	0.545	17.7	71
2016	Unito	GR-	insecticide	16.GR-	SLITGR901.11	10	4.652	1	-1.074	0.545	43.2	173
2016	Unito	GR-	insecticide	16.GR-	SLITGR901.12	4	1.743	1	-1.074	0.545	3.5	14
2016	Unito	GR-	insecticide	16.GR-	SLITGR901.7	3	3.685	1	-1.074	0.545	7.6	30
2016	Unito	GR-	insecticide	16.GR-	SLITGR901.8	38	4.153	1	-1.074	0.545	124.9	500
2016	Unito	GR-	insecticide	16.GR-	SLITGR901.9	8	3.018	1	-1.074	0.545	14.2	57
2016	Magnago	MA	control	16.MA	SLITMA030.1	2	7.609	0	-2.393	0.797	0	0
2016	Magnago	MA	control	16.MA	SLITMA030.10	2	7.609	0	-2.393	0.797	0	0
2016	Magnago	MA	control	16.MA	SLITMA030.11	1	7.609	0	-2.393	0.797	0	0
2016	Magnago	MA	control	16.MA	SLITMA030.12	1	7.609	0	-2.393	0.797	0	0
2016	Magnago	MA	control	16.MA	SLITMA030.13	1	7.609	0	-2.393	0.797	0	0
2016	Magnago	MA	control	16.MA	SLITMA030.2	1	8.372	0	-2.393	0.797	0	0
2016	Magnago	MA	control	16.MA	SLITMA030.3	19	9.273	0	-2.393	0.797	0	0
2016	Magnago	MA	control	16.MA	SLITMA030.4	0	NA	NA	NA	NA	0	0
2016	Magnago	MA	control	16.MA	SLITMA030.5	16	7.593	0	-2.393	0.797	0	0
2016	Magnago	MA	control	16.MA	SLITMA030.6	3	7.609	0	-2.393	0.797	0	0
2016	Magnago	MA	control	16.MA	SLITMA030.7	2	7.609	0	-2.393	0.797	0	0
2016	Magnago	MA	control	16.MA	SLITMA030.8	1	3.565	0	-2.393	0.797	0	0
2016	Magnago	MA	control	16.MA	SLITMA030.9	2	7.609	0	-2.393	0.797	0	0
2016	Magnago	MA-	insecticide	16.MA-	SLITMA930.1	1	11.575	0.877	-2.894	0.965	3906.9	15628
2016	Magnago	MA-	insecticide	16.MA-	SLITMA930.10	11	4.525	0.877	-2.894	0.965	43.5	174
2016	Magnago	MA-	insecticide	16.MA-	SLITMA930.11	15	3.643	0.877	-2.894	0.965	24.2	97
2016	Magnago	MA-	insecticide	16.MA-	SLITMA930.12	19	3.793	0.877	-2.894	0.965	36.5	146
2016	Magnago	MA-	insecticide	16.MA-	SLITMA930.13	15	4.154	0.877	-2.894	0.965	39.6	158
2016	Magnago	MA-	insecticide	16.MA-	SLITMA930.2	38	8.619	0.877	-2.894	0.965	7449.5	29798
2016	Magnago	MA-	insecticide	16.MA-	SLITMA930.3	4	4.845	0.877	-2.894	0.965	23.7	95
2016	Magnago	MA-	insecticide	16.MA-	SLITMA930.4	17	3.389	0.877	-2.894	0.965	21.8	87
2016	Magnago	MA-	insecticide	16.MA-	SLITMA930.5	10	5.805	0.877	-2.894	0.965	134.6	538
2016	Magnago	MA-	insecticide	16.MA-	SLITMA930.6	14	4.669	0.877	-2.894	0.965	60	240
2016	Magnago	MA-	insecticide	16.MA-	SLITMA930.7	1	3.422	0.877	-2.894	0.965	1.5	6
2016	Magnago	MA-	insecticide	16.MA-	SLITMA930.8	10	4.3	0.877	-2.894	0.965	31.5	126
2016	Magnago	MA-	insecticide	16.MA-	SLITMA930.9	6	3.493	0.877	-2.894	0.965	8	32

## Sheet: Fig 3 legend
Figure 3
Legend to data and formula
variable	explanation	corresponding variable in formula pollen production
year	year of data collection (2015, 2016)
site	name of the site (Corbetta, Magnago, Unito)
treatment	treatment: "insecticide" (sprayed insecticides to exclude Ophraella) or "control" (sprayed with water, Ophraella present)
popcode	code for the site-treatment combination
popcode2	short code for the site-treatment combination as used in the graph in the manuscript
popyr	short code indicating year (15 for 2015, 16 for 2016) and popcode2 combination
popplot	code for the plot (popcode followed by plot number 1-14)
s_AmbTot2	total number of A. artemisiifolia plants in the plot at the end of the season in September (excluding the new seedlings which will not produce pollen anymore)	n
s_lVol_sample	sample used to calculate s_lVol: plot=plot, pop=site-treatment-year combination
N_s_lVol	number of plants in the sample used to calculate s_lVol
s_lVol	mean log-transformed volume of the A. artemisiifolia in the plot (excluding the new seedlings which will not produce pollen anymore)	v
s_lVol.sd	standard deviation of s_lVol
fl.rate.popyr	the fraction of s_AmbTot2 that had matured per site-treatment combination	m
rv.year	year used to calculate raceme-volume relationship
rv.int	intercept of the linear regression of the log-transformed total raceme length and the log-transformed volume of individual matured A. artemisiifolia	α
rv.slope	slope of the linear regression of the log-transformed total raceme length and the log-transformed volume of individual matured A. artemisiifolia	β
racemespl	estimated total raceme length per plot (0.25m2)	r, where r= n*m*e^(v*β+α)
racemesm2	rescaled racemespl, to represent racemes per m2, as plotted in the figure in the manuscript	4*r

## Sheet: Suppl Fig 6
Supplementary Figure 6
Ambrosia pollen									Artemisia pollen
Legnano			Magenta			Rho			Legnano			Magenta			Rho
day	concentration		day	concentration		day	concentration		day	concentration		day	concentration		day	concentration
2000-07-01	0		2000-07-01	0		2000-07-01	0		2004-07-01	0		2004-07-01	0		2004-07-01	0
2000-07-02	2		2000-07-02	2		2000-07-02	2		2004-07-02	0		2004-07-02	0		2004-07-02	0
2000-07-03	0		2000-07-03	0		2000-07-03	0		2004-07-03	0		2004-07-03	0		2004-07-03	0
2000-07-04	2		2000-07-04	2		2000-07-04	2		2004-07-04	0		2004-07-04	0		2004-07-04	0
2000-07-05	0		2000-07-05	0		2000-07-05	0		2004-07-05	0		2004-07-05	0		2004-07-05	0
2000-07-06	1		2000-07-06	1		2000-07-06	1		2004-07-06	0		2004-07-06	0		2004-07-06	0
2000-07-07	1		2000-07-07	1		2000-07-07	1		2004-07-07	0		2004-07-07	0		2004-07-07	0
2000-07-08	1		2000-07-08	1		2000-07-08	1		2004-07-08	0		2004-07-08	0		2004-07-08	0
2000-07-09	1		2000-07-09	1		2000-07-09	1		2004-07-09	0		2004-07-09	0		2004-07-09	0
2000-07-10	1		2000-07-10	1		2000-07-10	1		2004-07-10	0		2004-07-10	0		2004-07-10	0
2000-07-11	0		2000-07-11	0		2000-07-11	0		2004-07-11	0		2004-07-11	0		2004-07-11	0
2000-07-12	1		2000-07-12	0		2000-07-12	1		2004-07-12	0		2004-07-12	0		2004-07-12	0
2000-07-13	0		2000-07-13	0		2000-07-13	0		2004-07-13	0		2004-07-13	0		2004-07-13	0
2000-07-14	0		2000-07-14	0		2000-07-14	0		2004-07-14	0		2004-07-14	0		2004-07-14	0
2000-07-15	0		2000-07-15	0		2000-07-15	0		2004-07-15	0		2004-07-15	0		2004-07-15	0
2000-07-16	1		2000-07-16	0		2000-07-16	1		2004-07-16	0		2004-07-16	0		2004-07-16	0
2000-07-17	1		2000-07-17	0		2000-07-17	1		2004-07-17	0		2004-07-17	0		2004-07-17	0
2000-07-18	0		2000-07-18	0		2000-07-18	0		2004-07-18	0		2004-07-18	0		2004-07-18	0
2000-07-19	0		2000-07-19	1		2000-07-19	1		2004-07-19	0		2004-07-19	0		2004-07-19	0
2000-07-20	1		2000-07-20	0		2000-07-20	1		2004-07-20	0		2004-07-20	0		2004-07-20	0
2000-07-21	0		2000-07-21	1		2000-07-21	1		2004-07-21	0		2004-07-21	0		2004-07-21	0
2000-07-22	0		2000-07-22	1		2000-07-22	1		2004-07-22	0		2004-07-22	0		2004-07-22	0
2000-07-23	2		2000-07-23	1		2000-07-23	1		2004-07-23	0		2004-07-23	0		2004-07-23	0
2000-07-24	1		2000-07-24	1		2000-07-24	1		2004-07-24	0		2004-07-24	0		2004-07-24	0
2000-07-25	2		2000-07-25	2		2000-07-25	3		2004-07-25	0		2004-07-25	0		2004-07-25	0
2000-07-26	2		2000-07-26	2		2000-07-26	3		2004-07-26	0		2004-07-26	0		2004-07-26	0
2000-07-27	2		2000-07-27	16		2000-07-27	2		2004-07-27	0		2004-07-27	0		2004-07-27	0
2000-07-28	3		2000-07-28	2		2000-07-28	4		2004-07-28	0		2004-07-28	0		2004-07-28	0
2000-07-29	3		2000-07-29	6		2000-07-29	5		2004-07-29	0		2004-07-29	0		2004-07-29	0
2000-07-30	3		2000-07-30	11		2000-07-30	13		2004-07-30	0		2004-07-30	0		2004-07-30	2
2000-07-31	12		2000-07-31	4		2000-07-31	9		2004-07-31	0		2004-07-31	0		2004-07-31	1
2000-08-01	9		2000-08-01	6		2000-08-01	12		2004-08-01	0		2004-08-01	0		2004-08-01	1
2000-08-02	25		2000-08-02	5		2000-08-02	31		2004-08-02	0		2004-08-02	0		2004-08-02	0
2000-08-03	1		2000-08-03	8		2000-08-03	1		2004-08-03	1		2004-08-03	0		2004-08-03	1
2000-08-04	1		2000-08-04	8		2000-08-04	1		2004-08-04	1		2004-08-04	0		2004-08-04	0
2000-08-05	14		2000-08-05	5		2000-08-05	14		2004-08-05	0		2004-08-05	1		2004-08-05	2
2000-08-06	12		2000-08-06	5		2000-08-06	12		2004-08-06	2		2004-08-06	3		2004-08-06	2
2000-08-07	20		2000-08-07	5		2000-08-07	20		2004-08-07	2		2004-08-07	4		2004-08-07	4
2000-08-08	41		2000-08-08	25		2000-08-08	31		2004-08-08	2		2004-08-08	7		2004-08-08	3
2000-08-09	48		2000-08-09	32		2000-08-09	40		2004-08-09	3		2004-08-09	3		2004-08-09	5
2000-08-10	17		2000-08-10	47		2000-08-10	60		2004-08-10	5		2004-08-10	3		2004-08-10	14
2000-08-11	23		2000-08-11	24		2000-08-11	66		2004-08-11	8		2004-08-11	4		2004-08-11	14
2000-08-12	66		2000-08-12	34		2000-08-12	131		2004-08-12	18		2004-08-12	8		2004-08-12	14
2000-08-13	177		2000-08-13	108		2000-08-13	103		2004-08-13	10		2004-08-13	6		2004-08-13	5
2000-08-14	111		2000-08-14	68		2000-08-14	110		2004-08-14	12		2004-08-14	9		2004-08-14	18
2000-08-15	114		2000-08-15	114		2000-08-15	127		2004-08-15	17		2004-08-15	21		2004-08-15	27
2000-08-16	115		2000-08-16	115		2000-08-16	184		2004-08-16	17		2004-08-16	26		2004-08-16	23
2000-08-17	117		2000-08-17	117		2000-08-17	215		2004-08-17	27		2004-08-17	28		2004-08-17	25
2000-08-18	205		2000-08-18	205		2000-08-18	234		2004-08-18	15		2004-08-18	21		2004-08-18	36
2000-08-19	211		2000-08-19	211		2000-08-19	202		2004-08-19	28		2004-08-19	17		2004-08-19	40
2000-08-20	258		2000-08-20	258		2000-08-20	232		2004-08-20	21		2004-08-20	16		2004-08-20	18
2000-08-21	308		2000-08-21	308		2000-08-21	417		2004-08-21	9		2004-08-21	8		2004-08-21	14
2000-08-22	194		2000-08-22	331		2000-08-22	417		2004-08-22	4		2004-08-22	8		2004-08-22	15
2000-08-23	208		2000-08-23	247		2000-08-23	240		2004-08-23	14		2004-08-23	9		2004-08-23	15
2000-08-24	335		2000-08-24	202		2000-08-24	216		2004-08-24	4		2004-08-24	4		2004-08-24	8
2000-08-25	355		2000-08-25	254		2000-08-25	387		2004-08-25	1		2004-08-25	2		2004-08-25	6
2000-08-26	447		2000-08-26	206		2000-08-26	528		2004-08-26	4		2004-08-26	0		2004-08-26	10
2000-08-27	214		2000-08-27	168		2000-08-27	181		2004-08-27	2		2004-08-27	2		2004-08-27	3
2000-08-28	257		2000-08-28	100		2000-08-28	248		2004-08-28	3		2004-08-28	1		2004-08-28	5
2000-08-29	106		2000-08-29	174		2000-08-29	167		2004-08-29	3		2004-08-29	1		2004-08-29	4
2000-08-30	109		2000-08-30	162		2000-08-30	163		2004-08-30	2		2004-08-30	2		2004-08-30	5
2000-08-31	173		2000-08-31	256		2000-08-31	284		2004-08-31	1		2004-08-31	2		2004-08-31	4
2000-09-01	433		2000-09-01	146		2000-09-01	311		2004-09-01	2		2004-09-01	0		2004-09-01	3
2000-09-02	296		2000-09-02	282		2000-09-02	144		2004-09-02	0		2004-09-02	3		2004-09-02	3
2000-09-03	239		2000-09-03	370		2000-09-03	188		2004-09-03	2		2004-09-03	1		2004-09-03	3
2000-09-04	143		2000-09-04	253		2000-09-04	179		2004-09-04	2		2004-09-04	1		2004-09-04	2
2000-09-05	115		2000-09-05	112		2000-09-05	244		2004-09-05	3		2004-09-05	1		2004-09-05	2
2000-09-06	120		2000-09-06	136		2000-09-06	95		2004-09-06	1		2004-09-06	2		2004-09-06	3
2000-09-07	204		2000-09-07	248		2000-09-07	152		2004-09-07	1		2004-09-07	1		2004-09-07	2
2000-09-08	202		2000-09-08	103		2000-09-08	115		2004-09-08	1		2004-09-08	1		2004-09-08	2
2000-09-09	160		2000-09-09	277		2000-09-09	100		2004-09-09	1		2004-09-09	0		2004-09-09	1
2000-09-10	194		2000-09-10	139		2000-09-10	92		2004-09-10	1		2004-09-10	2		2004-09-10	2
2000-09-11	98		2000-09-11	252		2000-09-11	109		2004-09-11	1		2004-09-11	1		2004-09-11	2
2000-09-12	61		2000-09-12	119		2000-09-12	123		2004-09-12	1		2004-09-12	0		2004-09-12	1
2000-09-13	87		2000-09-13	70		2000-09-13	70		2004-09-13	45		2004-09-13	1		2004-09-13	1
2000-09-14	38		2000-09-14	48		2000-09-14	108		2004-09-14	0		2004-09-14	0		2004-09-14	1
2000-09-15	51		2000-09-15	38		2000-09-15	40		2004-09-15	0		2004-09-15	0		2004-09-15	1
2000-09-16	55		2000-09-16	107		2000-09-16	76		2004-09-16	0		2004-09-16	0		2004-09-16	0
2000-09-17	91		2000-09-17	71		2000-09-17	55		2004-09-17	2		2004-09-17	0		2004-09-17	1
2000-09-18	14		2000-09-18	36		2000-09-18	38		2004-09-18	2		2004-09-18	3		2004-09-18	4
2000-09-19	23		2000-09-19	11		2000-09-19	42		2004-09-19	4		2004-09-19	1		2004-09-19	6
2000-09-20	28		2000-09-20	10		2000-09-20	20		2004-09-20	5		2004-09-20	3		2004-09-20	3
2000-09-21	9		2000-09-21	12		2000-09-21	16		2004-09-21	3		2004-09-21	1		2004-09-21	3
2000-09-22	17		2000-09-22	20		2000-09-22	15		2004-09-22	0		2004-09-22	0		2004-09-22	2
2000-09-23	13		2000-09-23	21		2000-09-23	11		2004-09-23	2		2004-09-23	0		2004-09-23	4
2000-09-24	10		2000-09-24	12		2000-09-24			2004-09-24	2		2004-09-24	0		2004-09-24	6
2000-09-25	15		2000-09-25	27		2000-09-25			2004-09-25	1		2004-09-25	0		2004-09-25	2
2000-09-26	16		2000-09-26	4		2000-09-26	3		2004-09-26	0		2004-09-26	2		2004-09-26	5
2000-09-27	12		2000-09-27	5		2000-09-27	2		2004-09-27	2		2004-09-27	1		2004-09-27	3
2000-09-28	8		2000-09-28	5		2000-09-28	2		2004-09-28	2		2004-09-28	3		2004-09-28	5
2000-09-29	19		2000-09-29	10		2000-09-29	10		2004-09-29	2		2004-09-29	2		2004-09-29	3
2000-09-30	0		2000-09-30	1		2000-09-30	8		2004-09-30	1		2004-09-30	4		2004-09-30	4
2000-10-01	0		2000-10-01	6		2000-10-01	8		2004-10-01	2		2004-10-01	3		2004-10-01	2
2000-10-02	4		2000-10-02	3		2000-10-02	6		2004-10-02	4		2004-10-02	4		2004-10-02	5
2000-10-03	3		2000-10-03	1		2000-10-03	2		2004-10-03	4		2004-10-03	8		2004-10-03	6
2000-10-04	2		2000-10-04	3		2000-10-04	4		2004-10-04	6		2004-10-04	1		2004-10-04	7
2000-10-05	7		2000-10-05	5		2000-10-05	7		2004-10-05	6		2004-10-05	4		2004-10-05	6
2000-10-06	4		2000-10-06	4		2000-10-06	6		2004-10-06	10		2004-10-06	1		2004-10-06	7
2000-10-07	4		2000-10-07	7		2000-10-07	10		2004-10-07	2		2004-10-07	2		2004-10-07	5
2000-10-08	3		2000-10-08	5		2000-10-08	6		2004-10-08	4		2004-10-08	0		2004-10-08	4
2000-10-09	5		2000-10-09	3		2000-10-09	4		2004-10-09	1		2004-10-09	1		2004-10-09	3
2000-10-10	1		2000-10-10	0		2000-10-10	0		2004-10-10	2		2004-10-10	1		2004-10-10	5
2000-10-11	0		2000-10-11	0		2000-10-11	0		2004-10-11	0		2004-10-11	0		2004-10-11	4
2000-10-12	1		2000-10-12	0		2000-10-12	0		2004-10-12	0		2004-10-12	0		2004-10-12	1
2000-10-13	10		2000-10-13	0		2000-10-13	8		2004-10-13	1		2004-10-13	0		2004-10-13	2
2000-10-14	1		2000-10-14	0		2000-10-14	1		2004-10-14	0		2004-10-14	0		2004-10-14	1
2000-10-15	0		2000-10-15	0		2000-10-15	1		2004-10-15	0		2004-10-15	0		2004-10-15	1
2000-10-16	1		2000-10-16	0		2000-10-16	0		2004-10-16	0		2004-10-16	0		2004-10-16	1
2000-10-17	0		2000-10-17	0		2000-10-17	0		2004-10-17	1		2004-10-17	0		2004-10-17	1
2000-10-18	0		2000-10-18	0		2000-10-18	0		2004-10-18	0		2004-10-18	1		2004-10-18	0
2000-10-19	2		2000-10-19	0		2000-10-19	0		2004-10-19	0		2004-10-19	0		2004-10-19	0
2000-10-20	1		2000-10-20	0		2000-10-20	0		2004-10-20	0		2004-10-20	0		2004-10-20	0
2000-10-21	1		2000-10-21	0		2000-10-21	0		2004-10-21	0		2004-10-21	0		2004-10-21	0
2000-10-22	1		2000-10-22	0		2000-10-22	0		2004-10-22	0		2004-10-22	0		2004-10-22	1
2000-10-23	2		2000-10-23	0		2000-10-23	0		2004-10-23	0		2004-10-23	0		2004-10-23	0
2000-10-24	3		2000-10-24	0		2000-10-24	0		2004-10-24	0		2004-10-24	0		2004-10-24	0
2000-10-25	1		2000-10-25	0		2000-10-25	0		2004-10-25	0		2004-10-25	0		2004-10-25	0
2000-10-26	0		2000-10-26	0		2000-10-26	0		2004-10-26	0		2004-10-26	0		2004-10-26	1
2000-10-27	0		2000-10-27	0		2000-10-27	0		2004-10-27	0		2004-10-27	0		2004-10-27	0
2000-10-28	1		2000-10-28	0		2000-10-28	0		2004-10-28	0		2004-10-28	0		2004-10-28	0
2000-10-29	2		2000-10-29	0		2000-10-29	0		2004-10-29	0		2004-10-29	0		2004-10-29	0
2000-10-30	1		2000-10-30	0		2000-10-30	0		2004-10-30	0		2004-10-30	0		2004-10-30	0
2000-10-31	0		2000-10-31	0		2000-10-31	0		2004-10-31	0		2004-10-31	0		2004-10-31	0
2001-07-01	1		2001-07-01	0		2001-07-01	0		2005-07-01	0		2005-07-01	0		2005-07-01	0
2001-07-02	2		2001-07-02	0		2001-07-02	0		2005-07-02	0		2005-07-02	0		2005-07-02	0
2001-07-03	1		2001-07-03	0		2001-07-03	0		2005-07-03	0		2005-07-03	0		2005-07-03	0
2001-07-04	1		2001-07-04	1		2001-07-04	1		2005-07-04	0		2005-07-04	0		2005-07-04	0
2001-07-05	1		2001-07-05	1		2001-07-05	0		2005-07-05	0		2005-07-05	0		2005-07-05	0
2001-07-06	2		2001-07-06	0		2001-07-06	0		2005-07-06	0		2005-07-06	0		2005-07-06	0
2001-07-07	0		2001-07-07	0		2001-07-07	0		2005-07-07	0		2005-07-07	0		2005-07-07	0
2001-07-08	1		2001-07-08	0		2001-07-08	0		2005-07-08	0		2005-07-08	0		2005-07-08	0
2001-07-09	0		2001-07-09	0		2001-07-09	0		2005-07-09	0		2005-07-09	0		2005-07-09	0
2001-07-10	0		2001-07-10	0		2001-07-10	0		2005-07-10	0		2005-07-10	0		2005-07-10	0
2001-07-11	1		2001-07-11	0		2001-07-11	0		2005-07-11	0		2005-07-11	0		2005-07-11	0
2001-07-12	1		2001-07-12	0		2001-07-12	0		2005-07-12	0		2005-07-12	0		2005-07-12	0
2001-07-13	1		2001-07-13	0		2001-07-13	0		2005-07-13	0		2005-07-13	0		2005-07-13	0
2001-07-14	2		2001-07-14	0		2001-07-14	0		2005-07-14	0		2005-07-14	0		2005-07-14	0
2001-07-15	0		2001-07-15	0		2001-07-15	2		2005-07-15	0		2005-07-15	0		2005-07-15	0
2001-07-16	0		2001-07-16	2		2001-07-16	0		2005-07-16	0		2005-07-16	0		2005-07-16	0
2001-07-17	0		2001-07-17	0		2001-07-17	0		2005-07-17	0		2005-07-17	0		2005-07-17	0
2001-07-18	0		2001-07-18	1		2001-07-18	0		2005-07-18	0		2005-07-18	0		2005-07-18	0
2001-07-19	1		2001-07-19	0		2001-07-19	1		2005-07-19	0		2005-07-19	0		2005-07-19	0
2001-07-20	3		2001-07-20	1		2001-07-20	2		2005-07-20	0		2005-07-20	0		2005-07-20	0
2001-07-21	1		2001-07-21	1		2001-07-21	0		2005-07-21	0		2005-07-21	0		2005-07-21	0
2001-07-22	1		2001-07-22	1		2001-07-22	0		2005-07-22	0		2005-07-22	0		2005-07-22	0
2001-07-23	1		2001-07-23	0		2001-07-23	2		2005-07-23	0		2005-07-23	0		2005-07-23	0
2001-07-24	1		2001-07-24	2		2001-07-24	0		2005-07-24	0		2005-07-24	0		2005-07-24	0
2001-07-25	1		2001-07-25	5		2001-07-25	2		2005-07-25	0		2005-07-25	0		2005-07-25	0
2001-07-26	1		2001-07-26	0		2001-07-26	1		2005-07-26	0		2005-07-26	0		2005-07-26	0
2001-07-27	3		2001-07-27	1		2001-07-27	4		2005-07-27	0		2005-07-27	0		2005-07-27	0
2001-07-28	4		2001-07-28	0		2001-07-28	2		2005-07-28	0		2005-07-28	0		2005-07-28	0
2001-07-29	2		2001-07-29	2		2001-07-29	2		2005-07-29	0		2005-07-29	0		2005-07-29	0
2001-07-30	3		2001-07-30	1		2001-07-30	3		2005-07-30	0		2005-07-30	2		2005-07-30	0
2001-07-31	4		2001-07-31	6		2001-07-31	3		2005-07-31	0		2005-07-31	0		2005-07-31	0
2001-08-01	5		2001-08-01	10		2001-08-01	6		2005-08-01	0		2005-08-01	0		2005-08-01	1
2001-08-02	8		2001-08-02	9		2001-08-02	3		2005-08-02	1		2005-08-02	0		2005-08-02	0
2001-08-03	15		2001-08-03	17		2001-08-03	2		2005-08-03	0		2005-08-03	1		2005-08-03	0
2001-08-04	10		2001-08-04	6		2001-08-04	6		2005-08-04	0		2005-08-04	1		2005-08-04	2
2001-08-05	21		2001-08-05	25		2001-08-05	9		2005-08-05	2		2005-08-05	1		2005-08-05	4
2001-08-06	12		2001-08-06	36		2001-08-06	9		2005-08-06	1		2005-08-06	2		2005-08-06	1
2001-08-07	16		2001-08-07	14		2001-08-07	10		2005-08-07	1		2005-08-07	1		2005-08-07	2
2001-08-08	17		2001-08-08	6		2001-08-08	29		2005-08-08	3		2005-08-08	3		2005-08-08	1
2001-08-09	5		2001-08-09	10		2001-08-09	12		2005-08-09	5		2005-08-09	4		2005-08-09	6
2001-08-10	30		2001-08-10	46		2001-08-10	16		2005-08-10	7		2005-08-10	5		2005-08-10	5
2001-08-11	25		2001-08-11	15		2001-08-11	16		2005-08-11	4		2005-08-11	7		2005-08-11	5
2001-08-12	37		2001-08-12	21		2001-08-12	18		2005-08-12	6		2005-08-12	6		2005-08-12	4
2001-08-13	28		2001-08-13	4		2001-08-13	12		2005-08-13	12		2005-08-13	8		2005-08-13	8
2001-08-14	62		2001-08-14	15		2001-08-14	29		2005-08-14	8		2005-08-14	8		2005-08-14	4
2001-08-15	45		2001-08-15	30		2001-08-15	21		2005-08-15	8		2005-08-15	3		2005-08-15	7
2001-08-16	72		2001-08-16	20		2001-08-16	51		2005-08-16	14		2005-08-16	14		2005-08-16	11
2001-08-17	68		2001-08-17	89		2001-08-17	51		2005-08-17	10		2005-08-17	11		2005-08-17	28
2001-08-18	53		2001-08-18	169		2001-08-18	100		2005-08-18	26		2005-08-18	14		2005-08-18	24
2001-08-19	104		2001-08-19	16		2001-08-19	83		2005-08-19	31		2005-08-19	16		2005-08-19	34
2001-08-20	61		2001-08-20	31		2001-08-20	37		2005-08-20	6		2005-08-20	4		2005-08-20	20
2001-08-21	184		2001-08-21	73		2001-08-21	79		2005-08-21	0		2005-08-21	0		2005-08-21	0
2001-08-22	175		2001-08-22	35		2001-08-22	56		2005-08-22	8		2005-08-22	5		2005-08-22	11
2001-08-23	104		2001-08-23	37		2001-08-23	60		2005-08-23	11		2005-08-23	8		2005-08-23	20
2001-08-24	224		2001-08-24	74		2001-08-24	77		2005-08-24	8		2005-08-24	10		2005-08-24	13
2001-08-25	279		2001-08-25	79		2001-08-25	85		2005-08-25	8		2005-08-25	2		2005-08-25	10
2001-08-26	229		2001-08-26	77		2001-08-26	83		2005-08-26	2		2005-08-26	3		2005-08-26	4
2001-08-27	331		2001-08-27	86		2001-08-27	152		2005-08-27	1		2005-08-27	3		2005-08-27	4
2001-08-28	124		2001-08-28	133		2001-08-28	156		2005-08-28	3		2005-08-28	1		2005-08-28	0
2001-08-29	461		2001-08-29	257		2001-08-29	247		2005-08-29	4		2005-08-29	2		2005-08-29	3
2001-08-30	45		2001-08-30	254		2001-08-30	32		2005-08-30	3		2005-08-30	2		2005-08-30	2
2001-08-31	150		2001-08-31	110		2001-08-31	26		2005-08-31	0		2005-08-31	0		2005-08-31	1
2001-09-01	58		2001-09-01	156		2001-09-01	50		2005-09-01	2		2005-09-01	0		2005-09-01	0
2001-09-02	102		2001-09-02	36		2001-09-02	126		2005-09-02	1		2005-09-02	1		2005-09-02	1
2001-09-03	178		2001-09-03	72		2001-09-03	193		2005-09-03	0		2005-09-03	0		2005-09-03	1
2001-09-04	118		2001-09-04	124		2001-09-04	62		2005-09-04	0		2005-09-04	2		2005-09-04	0
2001-09-05	92		2001-09-05	131		2001-09-05	14		2005-09-05	2		2005-09-05	0		2005-09-05	0
2001-09-06	33		2001-09-06	118		2001-09-06	23		2005-09-06	0		2005-09-06	0		2005-09-06	0
2001-09-07	143		2001-09-07	91		2001-09-07	77		2005-09-07	0		2005-09-07	0		2005-09-07	0
2001-09-08	215		2001-09-08	154		2001-09-08	154		2005-09-08	0		2005-09-08	0		2005-09-08	1
2001-09-09	88		2001-09-09	74		2001-09-09	69		2005-09-09	0		2005-09-09	0		2005-09-09	0
2001-09-10	34		2001-09-10	136		2001-09-10	70		2005-09-10	0		2005-09-10	0		2005-09-10	1
2001-09-11	24		2001-09-11	46		2001-09-11	69		2005-09-11	0		2005-09-11	0		2005-09-11	0
2001-09-12	148		2001-09-12	123		2001-09-12	59		2005-09-12	0		2005-09-12	0		2005-09-12	1
2001-09-13	43		2001-09-13	152		2001-09-13	76		2005-09-13	1		2005-09-13	3		2005-09-13	1
2001-09-14	85		2001-09-14	125		2001-09-14	31		2005-09-14	1		2005-09-14	0		2005-09-14	0
2001-09-15	224		2001-09-15	46		2001-09-15	31		2005-09-15	4		2005-09-15	1		2005-09-15	4
2001-09-16	35		2001-09-16	24		2001-09-16	30		2005-09-16	1		2005-09-16	2		2005-09-16	4
2001-09-17	38		2001-09-17	69		2001-09-17	88		2005-09-17	0		2005-09-17	0		2005-09-17	1
2001-09-18	52		2001-09-18	41		2001-09-18	56		2005-09-18	0		2005-09-18	0		2005-09-18	0
2001-09-19	32		2001-09-19	30		2001-09-19	107		2005-09-19	1		2005-09-19	1		2005-09-19	6
2001-09-20	27		2001-09-20	23		2001-09-20	47		2005-09-20	1		2005-09-20	2		2005-09-20	8
2001-09-21	25		2001-09-21	29		2001-09-21	43		2005-09-21	0		2005-09-21	0		2005-09-21	43
2001-09-22	15		2001-09-22	27		2001-09-22	28		2005-09-22	0		2005-09-22	1		2005-09-22	7
2001-09-23	1		2001-09-23	1		2001-09-23	1		2005-09-23	1		2005-09-23	1		2005-09-23	6
2001-09-24	2		2001-09-24	12		2001-09-24	3		2005-09-24	1		2005-09-24	2		2005-09-24	20
2001-09-25	5		2001-09-25	51		2001-09-25	22		2005-09-25	0		2005-09-25	2		2005-09-25	23
2001-09-26	25		2001-09-26	37		2001-09-26	11		2005-09-26	0		2005-09-26	1		2005-09-26	2
2001-09-27	17		2001-09-27	26		2001-09-27	11		2005-09-27	0		2005-09-27	0		2005-09-27	6
2001-09-28	7		2001-09-28	19		2001-09-28	14		2005-09-28	0		2005-09-28	0		2005-09-28	3
2001-09-29	2		2001-09-29	8		2001-09-29	4		2005-09-29	0		2005-09-29	0		2005-09-29	0
2001-09-30	4		2001-09-30	10		2001-09-30	5		2005-09-30	0		2005-09-30	0		2005-09-30	12
2001-10-01	4		2001-10-01	18		2001-10-01	7		2005-10-01	0		2005-10-01	0		2005-10-01	9
2001-10-02	5		2001-10-02	8		2001-10-02	3		2005-10-02	0		2005-10-02	0		2005-10-02	0
2001-10-03	6		2001-10-03	8		2001-10-03	7		2005-10-03	0		2005-10-03	0		2005-10-03	0
2001-10-04	1		2001-10-04	10		2001-10-04	2		2005-10-04	0		2005-10-04	1		2005-10-04	1
2001-10-05	4		2001-10-05	3		2001-10-05	7		2005-10-05	0		2005-10-05	0		2005-10-05	0
2001-10-06	4		2001-10-06	6		2001-10-06	4		2005-10-06	0		2005-10-06	0		2005-10-06	0
2001-10-07	1		2001-10-07	6		2001-10-07	0		2005-10-07	0		2005-10-07	0		2005-10-07	2
2001-10-08	2		2001-10-08	14		2001-10-08	2		2005-10-08	0		2005-10-08	0		2005-10-08	0
2001-10-09	2		2001-10-09	3		2001-10-09	1		2005-10-09	0		2005-10-09	0		2005-10-09	3
2001-10-10	2		2001-10-10	2		2001-10-10	2		2005-10-10	0		2005-10-10	0		2005-10-10	3
2001-10-11	1		2001-10-11	5		2001-10-11	5		2005-10-11	3		2005-10-11	0		2005-10-11	3
2001-10-12	1		2001-10-12	2		2001-10-12	5		2005-10-12	1		2005-10-12	0		2005-10-12	2
2001-10-13	1		2001-10-13	2		2001-10-13	2		2005-10-13	0		2005-10-13	0		2005-10-13	2
2001-10-14	1		2001-10-14	2		2001-10-14	3		2005-10-14	2		2005-10-14	0		2005-10-14	2
2001-10-15	1		2001-10-15	2		2001-10-15	3		2005-10-15	0		2005-10-15	0		2005-10-15	2
2001-10-16	2		2001-10-16	2		2001-10-16	1		2005-10-16	0		2005-10-16	0		2005-10-16	1
2001-10-17	2		2001-10-17	3		2001-10-17	2		2005-10-17	1		2005-10-17	0		2005-10-17	1
2001-10-18	0		2001-10-18	2		2001-10-18	1		2005-10-18	1		2005-10-18	0		2005-10-18	0
2001-10-19	0		2001-10-19	2		2001-10-19	2		2005-10-19	0		2005-10-19	0		2005-10-19	0
2001-10-20	0		2001-10-20	0		2001-10-20	2		2005-10-20	0		2005-10-20	0		2005-10-20	0
2001-10-21	0		2001-10-21	0		2001-10-21	4		2005-10-21	1		2005-10-21	0		2005-10-21	0
2001-10-22	0		2001-10-22	1		2001-10-22	1		2005-10-22	0		2005-10-22	0		2005-10-22	0
2001-10-23	0		2001-10-23	2		2001-10-23	2		2005-10-23	0		2005-10-23	0		2005-10-23	0
2001-10-24	1		2001-10-24	1		2001-10-24	1		2005-10-24	0		2005-10-24	0		2005-10-24	1
2001-10-25	0		2001-10-25	1		2001-10-25	0		2005-10-25	1		2005-10-25	0		2005-10-25	0
2001-10-26	1		2001-10-26	0		2001-10-26	0		2005-10-26	0		2005-10-26	0		2005-10-26	0
2001-10-27	0		2001-10-27	0		2001-10-27	1		2005-10-27	0		2005-10-27	0		2005-10-27	0
2001-10-28	1		2001-10-28	0		2001-10-28	1		2005-10-28	0		2005-10-28	0		2005-10-28	0
2001-10-29	0		2001-10-29	0		2001-10-29	0		2005-10-29	0		2005-10-29	0		2005-10-29	0
2001-10-30	0		2001-10-30	0		2001-10-30	1		2005-10-30	0		2005-10-30	0		2005-10-30	0
2001-10-31	0		2001-10-31	0		2001-10-31	1		2005-10-31	0		2005-10-31	0		2005-10-31	0
2002-07-01	0		2002-07-01	1		2002-07-01	0		2006-07-01	0		2006-07-01	0		2006-07-01	0
2002-07-02	0		2002-07-02	0		2002-07-02	0		2006-07-02	0		2006-07-02	0		2006-07-02	0
2002-07-03	1		2002-07-03	0		2002-07-03	0		2006-07-03	0		2006-07-03	0		2006-07-03	0
2002-07-04	0		2002-07-04	0		2002-07-04	0		2006-07-04	0		2006-07-04	0		2006-07-04	0
2002-07-05	0		2002-07-05	0		2002-07-05	0		2006-07-05	0		2006-07-05	0		2006-07-05	0
2002-07-06	1		2002-07-06	0		2002-07-06	0		2006-07-06	0		2006-07-06	0		2006-07-06	0
2002-07-07	0		2002-07-07	0		2002-07-07	0		2006-07-07	0		2006-07-07	0		2006-07-07	0
2002-07-08	0		2002-07-08	0		2002-07-08	0		2006-07-08	0		2006-07-08	0		2006-07-08	0
2002-07-09	0		2002-07-09	0		2002-07-09	0		2006-07-09	0		2006-07-09	0		2006-07-09	0
2002-07-10	0		2002-07-10	0		2002-07-10	0		2006-07-10	0		2006-07-10	0		2006-07-10	0
2002-07-11	0		2002-07-11	0		2002-07-11	0		2006-07-11	0		2006-07-11	0		2006-07-11	0
2002-07-12	0		2002-07-12	0		2002-07-12	0		2006-07-12	0		2006-07-12	0		2006-07-12	0
2002-07-13	0		2002-07-13	0		2002-07-13	0		2006-07-13	0		2006-07-13	0		2006-07-13	0
2002-07-14	0		2002-07-14	1		2002-07-14	0		2006-07-14	0		2006-07-14	0		2006-07-14	0
2002-07-15	0		2002-07-15	0		2002-07-15	0		2006-07-15	0		2006-07-15	0		2006-07-15	0
2002-07-16	0		2002-07-16	0		2002-07-16	0		2006-07-16	0		2006-07-16	0		2006-07-16	0
2002-07-17	0		2002-07-17	0		2002-07-17	0		2006-07-17	0		2006-07-17	0		2006-07-17	0
2002-07-18	1		2002-07-18	0		2002-07-18	0		2006-07-18	0		2006-07-18	0		2006-07-18	0
2002-07-19	1		2002-07-19	1		2002-07-19	0		2006-07-19	0		2006-07-19	0		2006-07-19	0
2002-07-20	1		2002-07-20	0		2002-07-20	0		2006-07-20	0		2006-07-20	0		2006-07-20	0
2002-07-21	0		2002-07-21	1		2002-07-21	0		2006-07-21	0		2006-07-21	0		2006-07-21	0
2002-07-22	0		2002-07-22	1		2002-07-22	0		2006-07-22	0		2006-07-22	0		2006-07-22	0
2002-07-23	1		2002-07-23	0		2002-07-23	0		2006-07-23	0		2006-07-23	0		2006-07-23	0
2002-07-24	1		2002-07-24	0		2002-07-24	0		2006-07-24	0		2006-07-24	0		2006-07-24	0
2002-07-25	0		2002-07-25	0		2002-07-25	0		2006-07-25	1		2006-07-25	0		2006-07-25	0
2002-07-26	1		2002-07-26	0		2002-07-26	0		2006-07-26	0		2006-07-26	0		2006-07-26	0
2002-07-27	2		2002-07-27	0		2002-07-27	1		2006-07-27	1		2006-07-27	0		2006-07-27	0
2002-07-28	2		2002-07-28	1		2002-07-28	0		2006-07-28	0		2006-07-28	0		2006-07-28	0
2002-07-29	1		2002-07-29	2		2002-07-29	4		2006-07-29	0		2006-07-29	0		2006-07-29	1
2002-07-30	1		2002-07-30	4		2002-07-30	5		2006-07-30	0		2006-07-30	1		2006-07-30	1
2002-07-31	5		2002-07-31	0		2002-07-31	3		2006-07-31	0		2006-07-31	0		2006-07-31	0
2002-08-01	2		2002-08-01	1		2002-08-01	3		2006-08-01	0		2006-08-01	0		2006-08-01	0
2002-08-02	2		2002-08-02	2		2002-08-02	5		2006-08-02	0		2006-08-02	0		2006-08-02	0
2002-08-03	5		2002-08-03	4		2002-08-03	4		2006-08-03	0		2006-08-03	0		2006-08-03	1
2002-08-04	6		2002-08-04	8		2002-08-04	5		2006-08-04	0		2006-08-04	0		2006-08-04	0
2002-08-05	14		2002-08-05	5		2002-08-05	6		2006-08-05	1		2006-08-05	0		2006-08-05	2
2002-08-06	3		2002-08-06	6		2002-08-06	12		2006-08-06	1		2006-08-06	0		2006-08-06	0
2002-08-07	3		2002-08-07	18		2002-08-07	19		2006-08-07	1		2006-08-07	0		2006-08-07	1
2002-08-08	14		2002-08-08	11		2002-08-08	11		2006-08-08	0		2006-08-08	1		2006-08-08	2
2002-08-09	5		2002-08-09	4		2002-08-09	8		2006-08-09	1		2006-08-09	2		2006-08-09	2
2002-08-10	0		2002-08-10	4		2002-08-10	20		2006-08-10	3		2006-08-10	3		2006-08-10	3
2002-08-11	0		2002-08-11	1		2002-08-11	8		2006-08-11	2		2006-08-11	3		2006-08-11	2
2002-08-12	69		2002-08-12	82		2002-08-12	49		2006-08-12	4		2006-08-12	1		2006-08-12	4
2002-08-13	19		2002-08-13	31		2002-08-13	13		2006-08-13	5		2006-08-13	6		2006-08-13	7
2002-08-14	24		2002-08-14	14		2002-08-14	30		2006-08-14	9		2006-08-14	7		2006-08-14	4
2002-08-15	44		2002-08-15	17		2002-08-15	40		2006-08-15	10		2006-08-15	13		2006-08-15	13
2002-08-16	38		2002-08-16	23		2002-08-16	68		2006-08-16	4		2006-08-16	4		2006-08-16	3
2002-08-17	35		2002-08-17	80		2002-08-17	62		2006-08-17	7		2006-08-17	15		2006-08-17	14
2002-08-18	38		2002-08-18	67		2002-08-18	82		2006-08-18	13		2006-08-18	26		2006-08-18	13
2002-08-19	43		2002-08-19	75		2002-08-19	47		2006-08-19	3		2006-08-19	7		2006-08-19	11
2002-08-20	19		2002-08-20	84		2002-08-20	35		2006-08-20	21		2006-08-20	12		2006-08-20	17
2002-08-21	82		2002-08-21	112		2002-08-21	109		2006-08-21	19		2006-08-21	13		2006-08-21	19
2002-08-22	32		2002-08-22	142		2002-08-22	47		2006-08-22	35		2006-08-22	16		2006-08-22	35
2002-08-23	70		2002-08-23	179		2002-08-23	82		2006-08-23	26		2006-08-23	12		2006-08-23	26
2002-08-24	163		2002-08-24	88		2002-08-24	160		2006-08-24	19		2006-08-24	12		2006-08-24	19
2002-08-25	48		2002-08-25	209		2002-08-25	211		2006-08-25	8		2006-08-25	1		2006-08-25	8
2002-08-26	40		2002-08-26	251		2002-08-26	95		2006-08-26	12		2006-08-26	2		2006-08-26	12
2002-08-27	131		2002-08-27	251		2002-08-27	180		2006-08-27	8		2006-08-27	1		2006-08-27	8
2002-08-28	201		2002-08-28	251		2002-08-28	165		2006-08-28	5		2006-08-28	4		2006-08-28	5
2002-08-29	129		2002-08-29	251		2002-08-29	264		2006-08-29	1		2006-08-29	1		2006-08-29	3
2002-08-30	201		2002-08-30	251		2002-08-30	223		2006-08-30	2		2006-08-30	1		2006-08-30	6
2002-08-31	92		2002-08-31	251		2002-08-31	295		2006-08-31	0		2006-08-31	1		2006-08-31	4
2002-09-01	197		2002-09-01	251		2002-09-01	367		2006-09-01	1		2006-09-01	1		2006-09-01	5
2002-09-02	310		2002-09-02	683		2002-09-02	585		2006-09-02	2		2006-09-02	0		2006-09-02	6
2002-09-03	210		2002-09-03	163		2002-09-03	134		2006-09-03	2		2006-09-03	1		2006-09-03	3
2002-09-04	30		2002-09-04	190		2002-09-04	126		2006-09-04	0		2006-09-04	1		2006-09-04	3
2002-09-05	148		2002-09-05	81		2002-09-05	101		2006-09-05	3		2006-09-05	1		2006-09-05	9
2002-09-06	261		2002-09-06	90		2002-09-06	125		2006-09-06	2		2006-09-06	1		2006-09-06	10
2002-09-07	83		2002-09-07	176		2002-09-07	197		2006-09-07	1		2006-09-07	1		2006-09-07	4
2002-09-08	73		2002-09-08	200		2002-09-08	195		2006-09-08	2		2006-09-08	2		2006-09-08	8
2002-09-09	184		2002-09-09	110		2002-09-09	92		2006-09-09	0		2006-09-09	1		2006-09-09	6
2002-09-10	103		2002-09-10	73		2002-09-10	158		2006-09-10	1		2006-09-10	1		2006-09-10	8
2002-09-11	31		2002-09-11	98		2002-09-11	130		2006-09-11	0		2006-09-11	2		2006-09-11	2
2002-09-12	23		2002-09-12	113		2002-09-12	100		2006-09-12	2		2006-09-12	0		2006-09-12	3
2002-09-13	58		2002-09-13	69		2002-09-13	53		2006-09-13	2		2006-09-13	0		2006-09-13	7
2002-09-14	48		2002-09-14	49		2002-09-14	52		2006-09-14	1		2006-09-14	3		2006-09-14	3
2002-09-15	65		2002-09-15	26		2002-09-15	61		2006-09-15	3		2006-09-15	2		2006-09-15	7
2002-09-16	21		2002-09-16	24		2002-09-16	26		2006-09-16	1		2006-09-16	2		2006-09-16	10
2002-09-17	44		2002-09-17	21		2002-09-17	34		2006-09-17	0		2006-09-17	0		2006-09-17	3
2002-09-18	17		2002-09-18	18		2002-09-18	26		2006-09-18	0		2006-09-18	0		2006-09-18	7
2002-09-19	10		2002-09-19	25		2002-09-19	17		2006-09-19	2		2006-09-19	1		2006-09-19	23
2002-09-20	12		2002-09-20	19		2002-09-20	35		2006-09-20	9		2006-09-20	6		2006-09-20	39
2002-09-21	7		2002-09-21	22		2002-09-21	14		2006-09-21	6		2006-09-21	3		2006-09-21	31
2002-09-22	7		2002-09-22	12		2002-09-22	14		2006-09-22	3		2006-09-22	2		2006-09-22	6
2002-09-23	7		2002-09-23	33		2002-09-23	4		2006-09-23	32		2006-09-23	7		2006-09-23	16
2002-09-24	0		2002-09-24	10		2002-09-24	2		2006-09-24	5		2006-09-24	8		2006-09-24	16
2002-09-25	1		2002-09-25	7		2002-09-25	7		2006-09-25	0		2006-09-25	1		2006-09-25	1
2002-09-26	6		2002-09-26	8		2002-09-26	11		2006-09-26	0		2006-09-26	0		2006-09-26	2
2002-09-27	4		2002-09-27	8		2002-09-27	8		2006-09-27	0		2006-09-27	0		2006-09-27	3
2002-09-28	4		2002-09-28	11		2002-09-28	10		2006-09-28	3		2006-09-28	0		2006-09-28	6
2002-09-29	5		2002-09-29	5		2002-09-29	4		2006-09-29	1		2006-09-29	0		2006-09-29	4
2002-09-30	4		2002-09-30	3		2002-09-30	7		2006-09-30	1		2006-09-30	0		2006-09-30	4
2002-10-01	10		2002-10-01	3		2002-10-01	4		2006-10-01	1		2006-10-01	0		2006-10-01	3
2002-10-02	4		2002-10-02	5		2002-10-02	2		2006-10-02	1		2006-10-02	1		2006-10-02	3
2002-10-03	4		2002-10-03	2		2002-10-03	6		2006-10-03	6		2006-10-03	5		2006-10-03	15
2002-10-04	4		2002-10-04	8		2002-10-04	3		2006-10-04	5		2006-10-04	9		2006-10-04	9
2002-10-05	2		2002-10-05	2		2002-10-05	3		2006-10-05	6		2006-10-05	7		2006-10-05	10
2002-10-06	3		2002-10-06	5		2002-10-06	2		2006-10-06	3		2006-10-06	3		2006-10-06	6
2002-10-07	2		2002-10-07	2		2002-10-07	3		2006-10-07	4		2006-10-07	2		2006-10-07	4
2002-10-08	1		2002-10-08	2		2002-10-08	4		2006-10-08	4		2006-10-08	1		2006-10-08	4
2002-10-09	4		2002-10-09	0		2002-10-09	0		2006-10-09	5		2006-10-09	0		2006-10-09	6
2002-10-10	1		2002-10-10	0		2002-10-10	0		2006-10-10	3		2006-10-10	0		2006-10-10	1
2002-10-11	0		2002-10-11	0		2002-10-11	2		2006-10-11	2		2006-10-11	2		2006-10-11	2
2002-10-12	2		2002-10-12	1		2002-10-12	2		2006-10-12	1		2006-10-12	0		2006-10-12	2
2002-10-13	1		2002-10-13	1		2002-10-13	2		2006-10-13	0		2006-10-13	0		2006-10-13	3
2002-10-14	1		2002-10-14	3		2002-10-14	1		2006-10-14	1		2006-10-14	3		2006-10-14	5
2002-10-15	1		2002-10-15	1		2002-10-15	1		2006-10-15	0		2006-10-15	2		2006-10-15	1
2002-10-16	1		2002-10-16	2		2002-10-16	1		2006-10-16	1		2006-10-16	1		2006-10-16	0
2002-10-17	1		2002-10-17	2		2002-10-17	5		2006-10-17	1		2006-10-17	1		2006-10-17	1
2002-10-18	1		2002-10-18	1		2002-10-18	2		2006-10-18	0		2006-10-18	0		2006-10-18	0
2002-10-19	1		2002-10-19	5		2002-10-19	3		2006-10-19	0		2006-10-19	0		2006-10-19	0
2002-10-20	2		2002-10-20	3		2002-10-20	2		2006-10-20	0		2006-10-20	0		2006-10-20	0
2002-10-21	1		2002-10-21	0		2002-10-21	0		2006-10-21	1		2006-10-21	0		2006-10-21	0
2002-10-22	1		2002-10-22	0		2002-10-22	0		2006-10-22	0		2006-10-22	1		2006-10-22	1
2002-10-23	1		2002-10-23	0		2002-10-23	2		2006-10-23	0		2006-10-23	0		2006-10-23	0
2002-10-24	2		2002-10-24	0		2002-10-24	3		2006-10-24	0		2006-10-24	0		2006-10-24	0
2002-10-25	1		2002-10-25	1		2002-10-25	0		2006-10-25	0		2006-10-25	0		2006-10-25	1
2002-10-26	1		2002-10-26	0		2002-10-26	1		2006-10-26	0		2006-10-26	0		2006-10-26	2
2002-10-27	0		2002-10-27	0		2002-10-27	2		2006-10-27	0		2006-10-27	0		2006-10-27	0
2002-10-28	2		2002-10-28	4		2002-10-28	0		2006-10-28	0		2006-10-28	0		2006-10-28	0
2002-10-29	3		2002-10-29	1		2002-10-29	0		2006-10-29	0		2006-10-29	0		2006-10-29	0
2002-10-30	1		2002-10-30	0		2002-10-30	0		2006-10-30	0		2006-10-30	0		2006-10-30	0
2002-10-31	0		2002-10-31	0		2002-10-31	0		2006-10-31	0		2006-10-31	0		2006-10-31	0
2003-07-01	0		2003-07-01	1		2003-07-01	1		2007-07-01	0		2007-07-01	0		2007-07-01	0
2003-07-02	0		2003-07-02	0		2003-07-02	0		2007-07-02	0		2007-07-02	0		2007-07-02	0
2003-07-03	0		2003-07-03	0		2003-07-03	0		2007-07-03	0		2007-07-03	0		2007-07-03	0
2003-07-04	1		2003-07-04	0		2003-07-04	0		2007-07-04	0		2007-07-04	0		2007-07-04	0
2003-07-05	0		2003-07-05	0		2003-07-05	0		2007-07-05	0		2007-07-05	0		2007-07-05	0
2003-07-06	0		2003-07-06	0		2003-07-06	0		2007-07-06	0		2007-07-06	0		2007-07-06	0
2003-07-07	0		2003-07-07	0		2003-07-07	1		2007-07-07	0		2007-07-07	0		2007-07-07	0
2003-07-08	1		2003-07-08	1		2003-07-08	0		2007-07-08	0		2007-07-08	0		2007-07-08	0
2003-07-09	2		2003-07-09	0		2003-07-09	1		2007-07-09	0		2007-07-09	0		2007-07-09	0
2003-07-10	0		2003-07-10	0		2003-07-10	0		2007-07-10	0		2007-07-10	0		2007-07-10	0
2003-07-11	0		2003-07-11	1		2003-07-11	1		2007-07-11	0		2007-07-11	0		2007-07-11	0
2003-07-12	0		2003-07-12	0		2003-07-12	2		2007-07-12	0		2007-07-12	0		2007-07-12	0
2003-07-13	0		2003-07-13	0		2003-07-13	0		2007-07-13	0		2007-07-13	0		2007-07-13	0
2003-07-14	2		2003-07-14	0		2003-07-14	1		2007-07-14	1		2007-07-14	0		2007-07-14	0
2003-07-15	0		2003-07-15	1		2003-07-15	0		2007-07-15	0		2007-07-15	0		2007-07-15	0
2003-07-16	1		2003-07-16	1		2003-07-16	0		2007-07-16	0		2007-07-16	0		2007-07-16	0
2003-07-17	1		2003-07-17	1		2003-07-17	0		2007-07-17	0		2007-07-17	0		2007-07-17	0
2003-07-18	0		2003-07-18	0		2003-07-18	0		2007-07-18	0		2007-07-18	0		2007-07-18	0
2003-07-19	1		2003-07-19	0		2003-07-19	0		2007-07-19	0		2007-07-19	0		2007-07-19	0
2003-07-20	2		2003-07-20	2		2003-07-20	1		2007-07-20	0		2007-07-20	0		2007-07-20	0
2003-07-21	2		2003-07-21	0		2003-07-21	0		2007-07-21	0		2007-07-21	0		2007-07-21	0
2003-07-22	0		2003-07-22	1		2003-07-22	3		2007-07-22	0		2007-07-22	0		2007-07-22	0
2003-07-23	1		2003-07-23	1		2003-07-23	1		2007-07-23	0		2007-07-23	0		2007-07-23	0
2003-07-24	1		2003-07-24	2		2003-07-24	2		2007-07-24	0		2007-07-24	2		2007-07-24	0
2003-07-25	1		2003-07-25	0		2003-07-25	0		2007-07-25	0		2007-07-25	0		2007-07-25	0
2003-07-26	1		2003-07-26	2		2003-07-26	1		2007-07-26	0		2007-07-26	0		2007-07-26	1
2003-07-27	1		2003-07-27	1		2003-07-27	2		2007-07-27	0		2007-07-27	0		2007-07-27	2
2003-07-28	0		2003-07-28	1		2003-07-28	2		2007-07-28	4		2007-07-28	0		2007-07-28	4
2003-07-29	1		2003-07-29	1		2003-07-29	0		2007-07-29	1		2007-07-29	2		2007-07-29	1
2003-07-30	1		2003-07-30	0		2003-07-30	1		2007-07-30	0		2007-07-30	0		2007-07-30	0
2003-07-31	2		2003-07-31	4		2003-07-31	2		2007-07-31	0		2007-07-31	0		2007-07-31	0
2003-08-01	3		2003-08-01	1		2003-08-01	2		2007-08-01	1		2007-08-01	0		2007-08-01	1
2003-08-02	2		2003-08-02	2		2003-08-02	3		2007-08-02	0		2007-08-02	1		2007-08-02	1
2003-08-03	2		2003-08-03	1		2003-08-03	3		2007-08-03	0		2007-08-03	0		2007-08-03	1
2003-08-04	12		2003-08-04	2		2003-08-04	6		2007-08-04	0		2007-08-04	1		2007-08-04	1
2003-08-05	7		2003-08-05	3		2003-08-05	12		2007-08-05	0		2007-08-05	0		2007-08-05	1
2003-08-06	9		2003-08-06	3		2003-08-06	12		2007-08-06	3		2007-08-06	2		2007-08-06	1
2003-08-07	23		2003-08-07	4		2003-08-07	13		2007-08-07	2		2007-08-07	3		2007-08-07	4
2003-08-08	15		2003-08-08	6		2003-08-08	7		2007-08-08	0		2007-08-08	0		2007-08-08	1
2003-08-09	44		2003-08-09	9		2003-08-09	29		2007-08-09	1		2007-08-09	0		2007-08-09	1
2003-08-10	32		2003-08-10	12		2003-08-10	24		2007-08-10	2		2007-08-10	8		2007-08-10	2
2003-08-11	47		2003-08-11	29		2003-08-11	40		2007-08-11	5		2007-08-11	2		2007-08-11	5
2003-08-12	30		2003-08-12	14		2003-08-12	16		2007-08-12	8		2007-08-12	8		2007-08-12	8
2003-08-13	44		2003-08-13	15		2003-08-13	29		2007-08-13	0		2007-08-13	5		2007-08-13	14
2003-08-14	82		2003-08-14	14		2003-08-14	60		2007-08-14	5		2007-08-14	7		2007-08-14	6
2003-08-15	60		2003-08-15	19		2003-08-15	56		2007-08-15	7		2007-08-15	12		2007-08-15	6
2003-08-16	47		2003-08-16	29		2003-08-16	36		2007-08-16	13		2007-08-16	13		2007-08-16	9
2003-08-17	69		2003-08-17	57		2003-08-17	88		2007-08-17	1		2007-08-17	5		2007-08-17	26
2003-08-18	57		2003-08-18	72		2003-08-18	60		2007-08-18	14		2007-08-18	27		2007-08-18	18
2003-08-19	128		2003-08-19	49		2003-08-19	187		2007-08-19	9		2007-08-19	8		2007-08-19	14
2003-08-20	69		2003-08-20	33		2003-08-20	51		2007-08-20	0		2007-08-20	1		2007-08-20	2
2003-08-21	125		2003-08-21	112		2003-08-21	94		2007-08-21	0		2007-08-21	1		2007-08-21	4
2003-08-22	66		2003-08-22	37		2003-08-22	106		2007-08-22	4		2007-08-22	7		2007-08-22	8
2003-08-23	98		2003-08-23	56		2003-08-23	77		2007-08-23	3		2007-08-23	3		2007-08-23	8
2003-08-24	139		2003-08-24	48		2003-08-24	161		2007-08-24	6		2007-08-24	14		2007-08-24	10
2003-08-25	90		2003-08-25	94		2003-08-25	62		2007-08-25	4		2007-08-25	4		2007-08-25	8
2003-08-26	123		2003-08-26	58		2003-08-26	93		2007-08-26	5		2007-08-26	5		2007-08-26	13
2003-08-27	164		2003-08-27	71		2003-08-27	170		2007-08-27	0		2007-08-27	3		2007-08-27	10
2003-08-28	166		2003-08-28	125		2003-08-28	82		2007-08-28	1		2007-08-28	6		2007-08-28	17
2003-08-29	292		2003-08-29	304		2003-08-29	123		2007-08-29	1		2007-08-29	2		2007-08-29	5
2003-08-30	199		2003-08-30	258		2003-08-30	70		2007-08-30	0		2007-08-30	0		2007-08-30	6
2003-08-31	96		2003-08-31	452		2003-08-31	208		2007-08-31	0		2007-08-31	1		2007-08-31	6
2003-09-01	150		2003-09-01	323		2003-09-01	122		2007-09-01	2		2007-09-01	0		2007-09-01	6
2003-09-02	132		2003-09-02	130		2003-09-02	107		2007-09-02	1		2007-09-02	3		2007-09-02	3
2003-09-03	166		2003-09-03	267		2003-09-03	165		2007-09-03	0		2007-09-03	0		2007-09-03	10
2003-09-04	164		2003-09-04	177		2003-09-04	87		2007-09-04	0		2007-09-04	0		2007-09-04	11
2003-09-05	207		2003-09-05	229		2003-09-05	195		2007-09-05	0		2007-09-05	0		2007-09-05	2
2003-09-06	133		2003-09-06	159		2003-09-06	74		2007-09-06	0		2007-09-06	0		2007-09-06	6
2003-09-07	205		2003-09-07	256		2003-09-07	132		2007-09-07	1		2007-09-07	0		2007-09-07	3
2003-09-08	83		2003-09-08	655		2003-09-08	149		2007-09-08	1		2007-09-08	0		2007-09-08	4
2003-09-09	19		2003-09-09	39		2003-09-09	46		2007-09-09	1		2007-09-09	0		2007-09-09	4
2003-09-10	187		2003-09-10	145		2003-09-10	133		2007-09-10	1		2007-09-10	0		2007-09-10	1
2003-09-11	89		2003-09-11	200		2003-09-11	199		2007-09-11	1		2007-09-11	0		2007-09-11	0
2003-09-12	52		2003-09-12	153		2003-09-12	118		2007-09-12	0		2007-09-12	0		2007-09-12	2
2003-09-13	150		2003-09-13	77		2003-09-13	156		2007-09-13	1		2007-09-13	0		2007-09-13	1
2003-09-14	59		2003-09-14	184		2003-09-14	80		2007-09-14	2		2007-09-14	1		2007-09-14	1
2003-09-15	96		2003-09-15	171		2003-09-15	80		2007-09-15	5		2007-09-15	1		2007-09-15	2
2003-09-16	115		2003-09-16	141		2003-09-16	104		2007-09-16	10		2007-09-16	2		2007-09-16	14
2003-09-17	93		2003-09-17	78		2003-09-17	73		2007-09-17	1		2007-09-17	0		2007-09-17	5
2003-09-18	73		2003-09-18	80		2003-09-18	75		2007-09-18	4		2007-09-18	2		2007-09-18	12
2003-09-19	68		2003-09-19	87		2003-09-19	59		2007-09-19	7		2007-09-19	4		2007-09-19	12
2003-09-20	65		2003-09-20	44		2003-09-20	78		2007-09-20	36		2007-09-20	15		2007-09-20	33
2003-09-21	64		2003-09-21	58		2003-09-21	65		2007-09-21	13		2007-09-21	7		2007-09-21	49
2003-09-22	64		2003-09-22	67		2003-09-22	40		2007-09-22	8		2007-09-22	6		2007-09-22	13
2003-09-23	29		2003-09-23	69		2003-09-23	28		2007-09-23	5		2007-09-23	5		2007-09-23	10
2003-09-24	37		2003-09-24	67		2003-09-24	27		2007-09-24	11		2007-09-24	15		2007-09-24	34
2003-09-25	18		2003-09-25	55		2003-09-25	22		2007-09-25	23		2007-09-25	19		2007-09-25	33
2003-09-26	24		2003-09-26	23		2003-09-26	23		2007-09-26	0		2007-09-26	0		2007-09-26	1
2003-09-27	17		2003-09-27	20		2003-09-27	21		2007-09-27	0		2007-09-27	0		2007-09-27	0
2003-09-28	12		2003-09-28	27		2003-09-28	14		2007-09-28	5		2007-09-28	5		2007-09-28	5
2003-09-29	9		2003-09-29	10		2003-09-29	16		2007-09-29	10		2007-09-29	10		2007-09-29	11
2003-09-30	8		2003-09-30	19		2003-09-30	8		2007-09-30	1		2007-09-30	1		2007-09-30	3
2003-10-01	2		2003-10-01	5		2003-10-01	6		2007-10-01	2		2007-10-01	0		2007-10-01	2
2003-10-02	7		2003-10-02	3		2003-10-02	3		2007-10-02	2		2007-10-02	0		2007-10-02	0
2003-10-03	7		2003-10-03	5		2003-10-03	4		2007-10-03	0		2007-10-03	2		2007-10-03	1
2003-10-04	4		2003-10-04	2		2003-10-04	9		2007-10-04	0		2007-10-04	1		2007-10-04	2
2003-10-05	12		2003-10-05	34		2003-10-05	15		2007-10-05	4		2007-10-05	2		2007-10-05	3
2003-10-06	0		2003-10-06	7		2003-10-06	5		2007-10-06	2		2007-10-06	4		2007-10-06	4
2003-10-07	3		2003-10-07	5		2003-10-07	7		2007-10-07	5		2007-10-07	3		2007-10-07	3
2003-10-08	11		2003-10-08	39		2003-10-08	16		2007-10-08	1		2007-10-08	1		2007-10-08	3
2003-10-09	6		2003-10-09	3		2003-10-09	6		2007-10-09	3		2007-10-09	1		2007-10-09	2
2003-10-10	4		2003-10-10	2		2003-10-10	5		2007-10-10	2		2007-10-10	4		2007-10-10	2
2003-10-11	1		2003-10-11	0		2003-10-11	4		2007-10-11	1		2007-10-11	1		2007-10-11	3
2003-10-12	1		2003-10-12	1		2003-10-12	2		2007-10-12	1		2007-10-12	1		2007-10-12	2
2003-10-13	3		2003-10-13	5		2003-10-13	3		2007-10-13	2		2007-10-13	1		2007-10-13	2
2003-10-14	4		2003-10-14	3		2003-10-14	3		2007-10-14	2		2007-10-14	0		2007-10-14	0
2003-10-15	5		2003-10-15	2		2003-10-15	2		2007-10-15	0		2007-10-15	0		2007-10-15	0
2003-10-16	2		2003-10-16	2		2003-10-16	4		2007-10-16	0		2007-10-16	0		2007-10-16	0
2003-10-17	4		2003-10-17	0		2003-10-17	2		2007-10-17	0		2007-10-17	0		2007-10-17	1
2003-10-18	3		2003-10-18	2		2003-10-18	2		2007-10-18	0		2007-10-18	0		2007-10-18	2
2003-10-19	2		2003-10-19	2		2003-10-19	2		2007-10-19	0		2007-10-19	1		2007-10-19	2
2003-10-20	0		2003-10-20	0		2003-10-20	1		2007-10-20	1		2007-10-20	0		2007-10-20	1
2003-10-21	1		2003-10-21	0		2003-10-21	1		2007-10-21	0		2007-10-21	0		2007-10-21	0
2003-10-22	1		2003-10-22	0		2003-10-22	1		2007-10-22	0		2007-10-22	0		2007-10-22	0
2003-10-23	1		2003-10-23	0		2003-10-23	1		2007-10-23	0		2007-10-23	0		2007-10-23	2
2003-10-24	0		2003-10-24	0		2003-10-24	0		2007-10-24	0		2007-10-24	0		2007-10-24	0
2003-10-25	0		2003-10-25	0		2003-10-25	0		2007-10-25	0		2007-10-25	0		2007-10-25	0
2003-10-26	0		2003-10-26	0		2003-10-26	0		2007-10-26	0		2007-10-26	0		2007-10-26	0
2003-10-27	0		2003-10-27	0		2003-10-27	1		2007-10-27	0		2007-10-27	0		2007-10-27	0
2003-10-28	0		2003-10-28	5		2003-10-28	1		2007-10-28	0		2007-10-28	0		2007-10-28	0
2003-10-29	0		2003-10-29	0		2003-10-29	1		2007-10-29	0		2007-10-29	0		2007-10-29	0
2003-10-30	0		2003-10-30	0		2003-10-30	7		2007-10-30	0		2007-10-30	0		2007-10-30	0
2003-10-31	0		2003-10-31	0		2003-10-31	0		2007-10-31	0		2007-10-31	0		2007-10-31	0
2004-07-01	0		2004-07-01	1		2004-07-01	0		2008-07-01	0		2008-07-01	0		2008-07-01	0
2004-07-02	0		2004-07-02	0		2004-07-02	1		2008-07-02	0		2008-07-02	0		2008-07-02	0
2004-07-03	0		2004-07-03	0		2004-07-03	0		2008-07-03	0		2008-07-03	0		2008-07-03	0
2004-07-04	0		2004-07-04	0		2004-07-04	0		2008-07-04	0		2008-07-04	0		2008-07-04	0
2004-07-05	0		2004-07-05	0		2004-07-05	0		2008-07-05	0		2008-07-05	0		2008-07-05	0
2004-07-06	0		2004-07-06	0		2004-07-06	0		2008-07-06	0		2008-07-06	0		2008-07-06	0
2004-07-07	0		2004-07-07	0		2004-07-07	0		2008-07-07	0		2008-07-07	0		2008-07-07	0
2004-07-08	0		2004-07-08	0		2004-07-08	0		2008-07-08	0		2008-07-08	0		2008-07-08	0
2004-07-09	0		2004-07-09	0		2004-07-09	0		2008-07-09	0		2008-07-09	0		2008-07-09	0
2004-07-10	0		2004-07-10	1		2004-07-10	1		2008-07-10	0		2008-07-10	0		2008-07-10	0
2004-07-11	0		2004-07-11	0		2004-07-11	0		2008-07-11	0		2008-07-11	0		2008-07-11	0
2004-07-12	0		2004-07-12	0		2004-07-12	0		2008-07-12	0		2008-07-12	0		2008-07-12	0
2004-07-13	0		2004-07-13	1		2004-07-13	2		2008-07-13	0		2008-07-13	0		2008-07-13	0
2004-07-14	0		2004-07-14	0		2004-07-14	0		2008-07-14	0		2008-07-14	0		2008-07-14	0
2004-07-15	0		2004-07-15	0		2004-07-15	0		2008-07-15	1		2008-07-15	0		2008-07-15	0
2004-07-16	0		2004-07-16	0		2004-07-16	0		2008-07-16	0		2008-07-16	0		2008-07-16	0
2004-07-17	0		2004-07-17	0		2004-07-17	1		2008-07-17	0		2008-07-17	0		2008-07-17	0
2004-07-18	0		2004-07-18	0		2004-07-18	0		2008-07-18	0		2008-07-18	0		2008-07-18	0
2004-07-19	0		2004-07-19	0		2004-07-19	0		2008-07-19	0		2008-07-19	0		2008-07-19	0
2004-07-20	0		2004-07-20	0		2004-07-20	0		2008-07-20	0		2008-07-20	0		2008-07-20	0
2004-07-21	1		2004-07-21	0		2004-07-21	0		2008-07-21	1		2008-07-21	0		2008-07-21	0
2004-07-22	0		2004-07-22	0		2004-07-22	0		2008-07-22	0		2008-07-22	0		2008-07-22	0
2004-07-23	0		2004-07-23	0		2004-07-23	0		2008-07-23	0		2008-07-23	0		2008-07-23	0
2004-07-24	1		2004-07-24	0		2004-07-24	0		2008-07-24	0		2008-07-24	0		2008-07-24	0
2004-07-25	1		2004-07-25	0		2004-07-25	1		2008-07-25	0		2008-07-25	0		2008-07-25	0
2004-07-26	1		2004-07-26	0		2004-07-26	0		2008-07-26	0		2008-07-26	0		2008-07-26	0
2004-07-27	0		2004-07-27	0		2004-07-27	0		2008-07-27	0		2008-07-27	0		2008-07-27	0
2004-07-28	0		2004-07-28	0		2004-07-28	0		2008-07-28	1		2008-07-28	0		2008-07-28	1
2004-07-29	0		2004-07-29	0		2004-07-29	1		2008-07-29	1		2008-07-29	2		2008-07-29	2
2004-07-30	2		2004-07-30	1		2004-07-30	2		2008-07-30	2		2008-07-30	1		2008-07-30	1
2004-07-31	4		2004-07-31	3		2004-07-31	1		2008-07-31	2		2008-07-31	0		2008-07-31	1
2004-08-01	2		2004-08-01	1		2004-08-01	2		2008-08-01	0		2008-08-01	0		2008-08-01	0
2004-08-02	3		2004-08-02	1		2004-08-02	6		2008-08-02	0		2008-08-02	0		2008-08-02	1
2004-08-03	8		2004-08-03	4		2004-08-03	3		2008-08-03	1		2008-08-03	0		2008-08-03	0
2004-08-04	6		2004-08-04	10		2004-08-04	2		2008-08-04	2		2008-08-04	2		2008-08-04	2
2004-08-05	3		2004-08-05	7		2004-08-05	3		2008-08-05	2		2008-08-05	8		2008-08-05	1
2004-08-06	6		2004-08-06	7		2004-08-06	4		2008-08-06	2		2008-08-06	4		2008-08-06	3
2004-08-07	6		2004-08-07	8		2004-08-07	7		2008-08-07	3		2008-08-07	4		2008-08-07	8
2004-08-08	12		2004-08-08	6		2004-08-08	17		2008-08-08	3		2008-08-08	1		2008-08-08	4
2004-08-09	16		2004-08-09	5		2004-08-09	11		2008-08-09	7		2008-08-09	5		2008-08-09	11
2004-08-10	11		2004-08-10	5		2004-08-10	5		2008-08-10	10		2008-08-10	4		2008-08-10	8
2004-08-11	20		2004-08-11	10		2004-08-11	6		2008-08-11	19		2008-08-11	8		2008-08-11	21
2004-08-12	43		2004-08-12	14		2004-08-12	35		2008-08-12	8		2008-08-12	9		2008-08-12	17
2004-08-13	33		2004-08-13	76		2004-08-13	6		2008-08-13	12		2008-08-13	15		2008-08-13	17
2004-08-14	51		2004-08-14	81		2004-08-14	38		2008-08-14	22		2008-08-14	19		2008-08-14	23
2004-08-15	58		2004-08-15	134		2004-08-15	38		2008-08-15	4		2008-08-15	6		2008-08-15	11
2004-08-16	106		2004-08-16	71		2004-08-16	63		2008-08-16	3		2008-08-16	5		2008-08-16	14
2004-08-17	111		2004-08-17	75		2004-08-17	24		2008-08-17	10		2008-08-17	12		2008-08-17	19
2004-08-18	95		2004-08-18	120		2004-08-18	57		2008-08-18	15		2008-08-18	16		2008-08-18	19
2004-08-19	224		2004-08-19	166		2004-08-19	102		2008-08-19	11		2008-08-19	15		2008-08-19	17
2004-08-20	253		2004-08-20	207		2004-08-20	68		2008-08-20	7		2008-08-20	14		2008-08-20	11
2004-08-21	246		2004-08-21	281		2004-08-21	201		2008-08-21	3		2008-08-21	10		2008-08-21	16
2004-08-22	279		2004-08-22	267		2004-08-22	194		2008-08-22	7		2008-08-22	9		2008-08-22	11
2004-08-23	237		2004-08-23	229		2004-08-23	135		2008-08-23	2		2008-08-23	5		2008-08-23	5
2004-08-24	124		2004-08-24	205		2004-08-24	156		2008-08-24	4		2008-08-24	6		2008-08-24	7
2004-08-25	119		2004-08-25	108		2004-08-25	118		2008-08-25	3		2008-08-25	2		2008-08-25	3
2004-08-26	214		2004-08-26	473		2004-08-26	452		2008-08-26	2		2008-08-26	2		2008-08-26	4
2004-08-27	273		2004-08-27	497		2004-08-27	364		2008-08-27	1		2008-08-27	1		2008-08-27	3
2004-08-28	268		2004-08-28	245		2004-08-28	248		2008-08-28	2		2008-08-28	0		2008-08-28	3
2004-08-29	225		2004-08-29	259		2004-08-29	169		2008-08-29	1		2008-08-29	1		2008-08-29	2
2004-08-30	337		2004-08-30	382		2004-08-30	239		2008-08-30	1		2008-08-30	5		2008-08-30	1
2004-08-31	161		2004-08-31	119		2004-08-31	221		2008-08-31	0		2008-08-31	0		2008-08-31	2
2004-09-01	272		2004-09-01	496		2004-09-01	234		2008-09-01	0		2008-09-01	0		2008-09-01	1
2004-09-02	147		2004-09-02	204		2004-09-02	176		2008-09-02	1		2008-09-02	0		2008-09-02	1
2004-09-03	253		2004-09-03	259		2004-09-03	283		2008-09-03	2		2008-09-03	1		2008-09-03	0
2004-09-04	221		2004-09-04	240		2004-09-04	410		2008-09-04	3		2008-09-04	3		2008-09-04	2
2004-09-05	140		2004-09-05	288		2004-09-05	144		2008-09-05	2		2008-09-05	0		2008-09-05	0
2004-09-06	310		2004-09-06	343		2004-09-06	197		2008-09-06	1		2008-09-06	1		2008-09-06	1
2004-09-07	194		2004-09-07	233		2004-09-07	88		2008-09-07	0		2008-09-07	2		2008-09-07	0
2004-09-08	190		2004-09-08	165		2004-09-08	119		2008-09-08	0		2008-09-08	0		2008-09-08	2
2004-09-09	126		2004-09-09	118		2004-09-09	123		2008-09-09	1		2008-09-09	1		2008-09-09	2
2004-09-10	206		2004-09-10	207		2004-09-10	115		2008-09-10	0		2008-09-10	0		2008-09-10	1
2004-09-11	159		2004-09-11	171		2004-09-11	108		2008-09-11	0		2008-09-11	0		2008-09-11	0
2004-09-12	105		2004-09-12	84		2004-09-12	78		2008-09-12	0		2008-09-12	0		2008-09-12	0
2004-09-13	0		2004-09-13	59		2004-09-13	54		2008-09-13	0		2008-09-13	0		2008-09-13	0
2004-09-14	36		2004-09-14	54		2004-09-14	34		2008-09-14	0		2008-09-14	0		2008-09-14	0
2004-09-15	22		2004-09-15	30		2004-09-15	38		2008-09-15	0		2008-09-15	0		2008-09-15	0
2004-09-16	24		2004-09-16	33		2004-09-16	36		2008-09-16	1		2008-09-16	1		2008-09-16	1
2004-09-17	27		2004-09-17	22		2004-09-17	26		2008-09-17	3		2008-09-17	2		2008-09-17	7
2004-09-18	48		2004-09-18	26		2004-09-18	43		2008-09-18	4		2008-09-18	0		2008-09-18	8
2004-09-19	46		2004-09-19	17		2004-09-19	22		2008-09-19	6		2008-09-19	6		2008-09-19	16
2004-09-20	17		2004-09-20	14		2004-09-20	30		2008-09-20	11		2008-09-20	6		2008-09-20	29
2004-09-21	16		2004-09-21	13		2004-09-21	29		2008-09-21	16		2008-09-21	5		2008-09-21	22
2004-09-22	18		2004-09-22	22		2004-09-22	31		2008-09-22	8		2008-09-22	0		2008-09-22	12
2004-09-23	20		2004-09-23	14		2004-09-23	47		2008-09-23	5		2008-09-23	0		2008-09-23	19
2004-09-24	24		2004-09-24	72		2004-09-24	63		2008-09-24	3		2008-09-24	0		2008-09-24	9
2004-09-25	11		2004-09-25	49		2004-09-25	13		2008-09-25	4		2008-09-25	4		2008-09-25	14
2004-09-26	8		2004-09-26	16		2004-09-26	9		2008-09-26	4		2008-09-26	2		2008-09-26	24
2004-09-27	18		2004-09-27	10		2004-09-27	11		2008-09-27	7		2008-09-27	1		2008-09-27	19
2004-09-28	14		2004-09-28	8		2004-09-28	7		2008-09-28	1		2008-09-28	4		2008-09-28	5
2004-09-29	4		2004-09-29	13		2004-09-29	14		2008-09-29	0		2008-09-29	2		2008-09-29	4
2004-09-30	6		2004-09-30	5		2004-09-30	9		2008-09-30	6		2008-09-30	4		2008-09-30	14
2004-10-01	8		2004-10-01	2		2004-10-01	10		2008-10-01	2		2008-10-01	0		2008-10-01	5
2004-10-02	6		2004-10-02	6		2004-10-02	18		2008-10-02	0		2008-10-02	1		2008-10-02	3
2004-10-03	4		2004-10-03	4		2004-10-03	9		2008-10-03	2		2008-10-03	0		2008-10-03	6
2004-10-04	11		2004-10-04	3		2004-10-04	15		2008-10-04	1		2008-10-04	1		2008-10-04	3
2004-10-05	8		2004-10-05	18		2004-10-05	10		2008-10-05	2		2008-10-05	2		2008-10-05	13
2004-10-06	11		2004-10-06	5		2004-10-06	7		2008-10-06	2		2008-10-06	2		2008-10-06	6
2004-10-07	4		2004-10-07	4		2004-10-07	7		2008-10-07	2		2008-10-07	0		2008-10-07	9
2004-10-08	0		2004-10-08	4		2004-10-08	5		2008-10-08	1		2008-10-08	1		2008-10-08	7
2004-10-09	2		2004-10-09	9		2004-10-09	7		2008-10-09	2		2008-10-09	2		2008-10-09	7
2004-10-10	2		2004-10-10	3		2004-10-10	8		2008-10-10	4		2008-10-10	5		2008-10-10	8
2004-10-11	1		2004-10-11	2		2004-10-11	6		2008-10-11	2		2008-10-11	2		2008-10-11	2
2004-10-12	2		2004-10-12	1		2004-10-12	3		2008-10-12	0		2008-10-12	1		2008-10-12	2
2004-10-13	5		2004-10-13	2		2004-10-13	4		2008-10-13	1		2008-10-13	0		2008-10-13	0
2004-10-14	0		2004-10-14	1		2004-10-14	2		2008-10-14	0		2008-10-14	1		2008-10-14	0
2004-10-15	1		2004-10-15	0		2004-10-15	1		2008-10-15	1		2008-10-15	1		2008-10-15	1
2004-10-16	0		2004-10-16	1		2004-10-16	3		2008-10-16	0		2008-10-16	0		2008-10-16	0
2004-10-17	0		2004-10-17	0		2004-10-17	2		2008-10-17	1		2008-10-17	1		2008-10-17	1
2004-10-18	0		2004-10-18	3		2004-10-18	3		2008-10-18	1		2008-10-18	2		2008-10-18	1
2004-10-19	0		2004-10-19	1		2004-10-19	1		2008-10-19	0		2008-10-19	1		2008-10-19	0
2004-10-20	0		2004-10-20	0		2004-10-20	0		2008-10-20	0		2008-10-20	0		2008-10-20	1
2004-10-21	1		2004-10-21	0		2004-10-21	1		2008-10-21	0		2008-10-21	0		2008-10-21	0
2004-10-22	2		2004-10-22	1		2004-10-22	0		2008-10-22	0		2008-10-22	0		2008-10-22	0
2004-10-23	0		2004-10-23	0		2004-10-23	0		2008-10-23	0		2008-10-23	0		2008-10-23	0
2004-10-24	0		2004-10-24	0		2004-10-24	0		2008-10-24	0		2008-10-24	0		2008-10-24	0
2004-10-25	0		2004-10-25	0		2004-10-25	1		2008-10-25	0		2008-10-25	0		2008-10-25	0
2004-10-26	4		2004-10-26	4		2004-10-26	2		2008-10-26	0		2008-10-26	0		2008-10-26	0
2004-10-27	0		2004-10-27	0		2004-10-27	0		2008-10-27	0		2008-10-27	0		2008-10-27	0
2004-10-28	0		2004-10-28	0		2004-10-28	0		2008-10-28	0		2008-10-28	0		2008-10-28	0
2004-10-29	0		2004-10-29	0		2004-10-29	0		2008-10-29	0		2008-10-29	0		2008-10-29	0
2004-10-30	0		2004-10-30	0		2004-10-30	0		2008-10-30	1		2008-10-30	0		2008-10-30	1
2004-10-31	0		2004-10-31	0		2004-10-31	0		2008-10-31	0		2008-10-31	0		2008-10-31	0
2005-07-01	0		2005-07-01	0		2005-07-01	0		2009-07-01	0		2009-07-01	0		2009-07-01	0
2005-07-02	0		2005-07-02	0		2005-07-02	0		2009-07-02	0		2009-07-02	0		2009-07-02	0
2005-07-03	0		2005-07-03	0		2005-07-03	0		2009-07-03	0		2009-07-03	0		2009-07-03	0
2005-07-04	0		2005-07-04	0		2005-07-04	0		2009-07-04	0		2009-07-04	0		2009-07-04	0
2005-07-05	0		2005-07-05	0		2005-07-05	0		2009-07-05	0		2009-07-05	0		2009-07-05	0
2005-07-06	0		2005-07-06	0		2005-07-06	0		2009-07-06	0		2009-07-06	0		2009-07-06	0
2005-07-07	0		2005-07-07	0		2005-07-07	0		2009-07-07	0		2009-07-07	0		2009-07-07	0
2005-07-08	0		2005-07-08	1		2005-07-08	0		2009-07-08	0		2009-07-08	0		2009-07-08	0
2005-07-09	0		2005-07-09	0		2005-07-09	0		2009-07-09	0		2009-07-09	0		2009-07-09	0
2005-07-10	0		2005-07-10	0		2005-07-10	0		2009-07-10	0		2009-07-10	0		2009-07-10	0
2005-07-11	0		2005-07-11	0		2005-07-11	0		2009-07-11	0		2009-07-11	0		2009-07-11	0
2005-07-12	0		2005-07-12	0		2005-07-12	0		2009-07-12	0		2009-07-12	0		2009-07-12	0
2005-07-13	0		2005-07-13	0		2005-07-13	0		2009-07-13	0		2009-07-13	0		2009-07-13	0
2005-07-14	0		2005-07-14	1		2005-07-14	0		2009-07-14	0		2009-07-14	0		2009-07-14	0
2005-07-15	1		2005-07-15	0		2005-07-15	0		2009-07-15	0		2009-07-15	0		2009-07-15	0
2005-07-16	1		2005-07-16	0		2005-07-16	0		2009-07-16	0		2009-07-16	0		2009-07-16	0
2005-07-17	1		2005-07-17	0		2005-07-17	0		2009-07-17	0		2009-07-17	0		2009-07-17	0
2005-07-18	0		2005-07-18	1		2005-07-18	1		2009-07-18	0		2009-07-18	0		2009-07-18	0
2005-07-19	0		2005-07-19	0		2005-07-19	0		2009-07-19	0		2009-07-19	0		2009-07-19	0
2005-07-20	0		2005-07-20	1		2005-07-20	0		2009-07-20	0		2009-07-20	0		2009-07-20	0
2005-07-21	0		2005-07-21	0		2005-07-21	0		2009-07-21	0		2009-07-21	0		2009-07-21	0
2005-07-22	1		2005-07-22	0		2005-07-22	1		2009-07-22	0		2009-07-22	0		2009-07-22	0
2005-07-23	0		2005-07-23	0		2005-07-23	0		2009-07-23	0		2009-07-23	0		2009-07-23	0
2005-07-24	1		2005-07-24	0		2005-07-24	0		2009-07-24	0		2009-07-24	0		2009-07-24	0
2005-07-25	1		2005-07-25	0		2005-07-25	0		2009-07-25	0		2009-07-25	0		2009-07-25	0
2005-07-26	2		2005-07-26	1		2005-07-26	2		2009-07-26	0		2009-07-26	0		2009-07-26	0
2005-07-27	1		2005-07-27	0		2005-07-27	2		2009-07-27	0		2009-07-27	0		2009-07-27	1
2005-07-28	0		2005-07-28	3		2005-07-28	4		2009-07-28	0		2009-07-28	0		2009-07-28	0
2005-07-29	3		2005-07-29	3		2005-07-29	2		2009-07-29	1		2009-07-29	0		2009-07-29	0
2005-07-30	2		2005-07-30	2		2005-07-30	1		2009-07-30	0		2009-07-30	0		2009-07-30	1
2005-07-31	2		2005-07-31	5		2005-07-31	1		2009-07-31	1		2009-07-31	1		2009-07-31	0
2005-08-01	3		2005-08-01	1		2005-08-01	1		2009-08-01	2		2009-08-01	0		2009-08-01	2
2005-08-02	7		2005-08-02	7		2005-08-02	11		2009-08-02	2		2009-08-02	3		2009-08-02	2
2005-08-03	2		2005-08-03	5		2005-08-03	9		2009-08-03	0		2009-08-03	8		2009-08-03	0
2005-08-04	13		2005-08-04	14		2005-08-04	10		2009-08-04	3		2009-08-04	3		2009-08-04	1
2005-08-05	4		2005-08-05	8		2005-08-05	10		2009-08-05	6		2009-08-05	6		2009-08-05	1
2005-08-06	6		2005-08-06	10		2005-08-06	4		2009-08-06	8		2009-08-06	8		2009-08-06	2
2005-08-07	4		2005-08-07	5		2005-08-07	3		2009-08-07	6		2009-08-07	6		2009-08-07	4
2005-08-08	4		2005-08-08	9		2005-08-08	12		2009-08-08	4		2009-08-08	4		2009-08-08	2
2005-08-09	5		2005-08-09	7		2005-08-09	5		2009-08-09	6		2009-08-09	6		2009-08-09	14
2005-08-10	13		2005-08-10	17		2005-08-10	7		2009-08-10	4		2009-08-10	1		2009-08-10	2
2005-08-11	14		2005-08-11	26		2005-08-11	19		2009-08-11	9		2009-08-11	6		2009-08-11	8
2005-08-12	13		2005-08-12	9		2005-08-12	11		2009-08-12	12		2009-08-12	9		2009-08-12	10
2005-08-13	22		2005-08-13	36		2005-08-13	30		2009-08-13	23		2009-08-13	16		2009-08-13	6
2005-08-14	29		2005-08-14	43		2005-08-14	20		2009-08-14	14		2009-08-14	19		2009-08-14	12
2005-08-15	20		2005-08-15	122		2005-08-15	57		2009-08-15	18		2009-08-15	17		2009-08-15	13
2005-08-16	35		2005-08-16	60		2005-08-16	114		2009-08-16	11		2009-08-16	12		2009-08-16	18
2005-08-17	69		2005-08-17	94		2005-08-17	51		2009-08-17	26		2009-08-17	11		2009-08-17	6
2005-08-18	91		2005-08-18	170		2005-08-18	76		2009-08-18	7		2009-08-18	9		2009-08-18	6
2005-08-19	112		2005-08-19	90		2005-08-19	86		2009-08-19	20		2009-08-19	11		2009-08-19	19
2005-08-20	135		2005-08-20	223		2005-08-20	238		2009-08-20	7		2009-08-20	6		2009-08-20	10
2005-08-21	21		2005-08-21	17		2005-08-21	85		2009-08-21	6		2009-08-21	9		2009-08-21	9
2005-08-22	84		2005-08-22	55		2005-08-22	93		2009-08-22	5		2009-08-22	9		2009-08-22	6
2005-08-23	253		2005-08-23	88		2005-08-23	164		2009-08-23	5		2009-08-23	5		2009-08-23	7
2005-08-24	151		2005-08-24	124		2005-08-24	94		2009-08-24	2		2009-08-24	5		2009-08-24	2
2005-08-25	116		2005-08-25	161		2005-08-25	107		2009-08-25	2		2009-08-25	3		2009-08-25	2
2005-08-26	105		2005-08-26	84		2005-08-26	121		2009-08-26	1		2009-08-26	1		2009-08-26	1
2005-08-27	111		2005-08-27	139		2005-08-27	78		2009-08-27	1		2009-08-27	0		2009-08-27	1
2005-08-28	167		2005-08-28	93		2005-08-28	105		2009-08-28	0		2009-08-28	1		2009-08-28	2
2005-08-29	197		2005-08-29	294		2005-08-29	197		2009-08-29	2		2009-08-29	2		2009-08-29	0
2005-08-30	264		2005-08-30	312		2005-08-30	218		2009-08-30	2		2009-08-30	3		2009-08-30	1
2005-08-31	234		2005-08-31	230		2005-08-31	233		2009-08-31	1		2009-08-31	1		2009-08-31	2
2005-09-01	433		2005-09-01	220		2005-09-01	241		2009-09-01	0		2009-09-01	1		2009-09-01	2
2005-09-02	276		2005-09-02	290		2005-09-02	273		2009-09-02	1		2009-09-02	1		2009-09-02	3
2005-09-03	340		2005-09-03	583		2005-09-03	217		2009-09-03	2		2009-09-03	2		2009-09-03	1
2005-09-04	217		2005-09-04	454		2005-09-04	271		2009-09-04	1		2009-09-04	1		2009-09-04	2
2005-09-05	184		2005-09-05	355		2005-09-05	103		2009-09-05	2		2009-09-05	1		2009-09-05	2
2005-09-06	105		2005-09-06	283		2005-09-06	102		2009-09-06	0		2009-09-06	1		2009-09-06	1
2005-09-07	48		2005-09-07	315		2005-09-07	146		2009-09-07	2		2009-09-07	1		2009-09-07	1
2005-09-08	163		2005-09-08	108		2005-09-08	46		2009-09-08	0		2009-09-08	0		2009-09-08	0
2005-09-09	14		2005-09-09	44		2005-09-09	110		2009-09-09	0		2009-09-09	0		2009-09-09	0
2005-09-10	55		2005-09-10	50		2005-09-10	187		2009-09-10	1		2009-09-10	0		2009-09-10	1
2005-09-11	41		2005-09-11	135		2005-09-11	173		2009-09-11	0		2009-09-11	0		2009-09-11	0
2005-09-12	67		2005-09-12	83		2005-09-12	133		2009-09-12	1		2009-09-12	0		2009-09-12	1
2005-09-13	32		2005-09-13	39		2005-09-13	54		2009-09-13	0		2009-09-13	1		2009-09-13	1
2005-09-14	62		2005-09-14	57		2005-09-14	52		2009-09-14	0		2009-09-14	0		2009-09-14	1
2005-09-15	75		2005-09-15	47		2005-09-15	54		2009-09-15	0		2009-09-15	0		2009-09-15	0
2005-09-16	34		2005-09-16	29		2005-09-16	35		2009-09-16	0		2009-09-16	0		2009-09-16	0
2005-09-17	6		2005-09-17	38		2005-09-17	19		2009-09-17	1		2009-09-17	0		2009-09-17	1
2005-09-18	4		2005-09-18	8		2005-09-18	13		2009-09-18	1		2009-09-18	0		2009-09-18	1
2005-09-19	1		2005-09-19	7		2005-09-19	12		2009-09-19	0		2009-09-19	0		2009-09-19	0
2005-09-20	0		2005-09-20	7		2005-09-20	25		2009-09-20	1		2009-09-20	1		2009-09-20	1
2005-09-21	1		2005-09-21	6		2005-09-21	23		2009-09-21	0		2009-09-21	1		2009-09-21	0
2005-09-22	1		2005-09-22	3		2005-09-22	11		2009-09-22	2		2009-09-22	1		2009-09-22	9
2005-09-23	0		2005-09-23	9		2005-09-23	6		2009-09-23	1		2009-09-23	1		2009-09-23	6
2005-09-24	1		2005-09-24	15		2005-09-24	5		2009-09-24	6		2009-09-24	5		2009-09-24	8
2005-09-25	0		2005-09-25	7		2005-09-25	5		2009-09-25	11		2009-09-25	5		2009-09-25	31
2005-09-26	2		2005-09-26	12		2005-09-26	13		2009-09-26	4		2009-09-26	8		2009-09-26	5
2005-09-27	1		2005-09-27	10		2005-09-27	9		2009-09-27	4		2009-09-27	5		2009-09-27	22
2005-09-28	0		2005-09-28	5		2005-09-28	4		2009-09-28	1		2009-09-28	1		2009-09-28	5
2005-09-29	0		2005-09-29	5		2005-09-29	5		2009-09-29	5		2009-09-29	5		2009-09-29	3
2005-09-30	0		2005-09-30	5		2005-09-30	7		2009-09-30	0		2009-09-30	2		2009-09-30	3
2005-10-01	0		2005-10-01	11		2005-10-01	5		2009-10-01	5		2009-10-01	3		2009-10-01	2
2005-10-02	0		2005-10-02	0		2005-10-02	2		2009-10-02	5		2009-10-02	3		2009-10-02	5
2005-10-03	0		2005-10-03	0		2005-10-03	0		2009-10-03	6		2009-10-03	2		2009-10-03	6
2005-10-04	0		2005-10-04	4		2005-10-04	5		2009-10-04	7		2009-10-04	3		2009-10-04	7
2005-10-05	0		2005-10-05	0		2005-10-05	1		2009-10-05	11		2009-10-05	1		2009-10-05	6
2005-10-06	0		2005-10-06	0		2005-10-06	1		2009-10-06	1		2009-10-06	4		2009-10-06	5
2005-10-07	0		2005-10-07	1		2005-10-07	2		2009-10-07	2		2009-10-07	6		2009-10-07	2
2005-10-08	0		2005-10-08	0		2005-10-08	1		2009-10-08	5		2009-10-08	2		2009-10-08	3
2005-10-09	0		2005-10-09	1		2005-10-09	4		2009-10-09	0		2009-10-09	3		2009-10-09	2
2005-10-10	1		2005-10-10	6		2005-10-10	4		2009-10-10	2		2009-10-10	2		2009-10-10	1
2005-10-11	2		2005-10-11	3		2005-10-11	7		2009-10-11	4		2009-10-11	4		2009-10-11	3
2005-10-12	2		2005-10-12	1		2005-10-12	13		2009-10-12	1		2009-10-12	1		2009-10-12	0
2005-10-13	3		2005-10-13	0		2005-10-13	1		2009-10-13	0		2009-10-13	5		2009-10-13	0
2005-10-14	1		2005-10-14	0		2005-10-14	4		2009-10-14	1		2009-10-14	2		2009-10-14	0
2005-10-15	3		2005-10-15	1		2005-10-15	3		2009-10-15	0		2009-10-15	0		2009-10-15	1
2005-10-16	0		2005-10-16	1		2005-10-16	2		2009-10-16	2		2009-10-16	0		2009-10-16	0
2005-10-17	1		2005-10-17	1		2005-10-17	1		2009-10-17	2		2009-10-17	1		2009-10-17	1
2005-10-18	1		2005-10-18	1		2005-10-18	1		2009-10-18	0		2009-10-18	0		2009-10-18	0
2005-10-19	1		2005-10-19	0		2005-10-19	0		2009-10-19	0		2009-10-19	0		2009-10-19	0
2005-10-20	0		2005-10-20	0		2005-10-20	1		2009-10-20	0		2009-10-20	0		2009-10-20	0
2005-10-21	0		2005-10-21	0		2005-10-21	0		2009-10-21	0		2009-10-21	0		2009-10-21	0
2005-10-22	0		2005-10-22	0		2005-10-22	1		2009-10-22	0		2009-10-22	0		2009-10-22	0
2005-10-23	0		2005-10-23	0		2005-10-23	2		2009-10-23	1		2009-10-23	0		2009-10-23	0
2005-10-24	1		2005-10-24	1		2005-10-24	1		2009-10-24	1		2009-10-24	0		2009-10-24	0
2005-10-25	0		2005-10-25	1		2005-10-25	0		2009-10-25	0		2009-10-25	0		2009-10-25	0
2005-10-26	0		2005-10-26	1		2005-10-26	5		2009-10-26	0		2009-10-26	0		2009-10-26	0
2005-10-27	2		2005-10-27	1		2005-10-27	2		2009-10-27	0		2009-10-27	0		2009-10-27	0
2005-10-28	0		2005-10-28	0		2005-10-28	0		2009-10-28	0		2009-10-28	0		2009-10-28	0
2005-10-29	0		2005-10-29	0		2005-10-29	0		2009-10-29	0		2009-10-29	0		2009-10-29	0
2005-10-30	0		2005-10-30	0		2005-10-30	0		2009-10-30	1		2009-10-30	0		2009-10-30	0
2005-10-31	0		2005-10-31	0		2005-10-31	0		2009-10-31	0		2009-10-31	0		2009-10-31	0
2006-07-01	0		2006-07-01	0		2006-07-01	0		2010-07-01	0		2010-07-01	0		2010-07-01	0
2006-07-02	0		2006-07-02	0		2006-07-02	0		2010-07-02	0		2010-07-02	0		2010-07-02	0
2006-07-03	0		2006-07-03	0		2006-07-03	0		2010-07-03	0		2010-07-03	0		2010-07-03	0
2006-07-04	0		2006-07-04	0		2006-07-04	0		2010-07-04	0		2010-07-04	0		2010-07-04	0
2006-07-05	0		2006-07-05	0		2006-07-05	0		2010-07-05	0		2010-07-05	0		2010-07-05	0
2006-07-06	0		2006-07-06	0		2006-07-06	0		2010-07-06	0		2010-07-06	0		2010-07-06	0
2006-07-07	0		2006-07-07	0		2006-07-07	0		2010-07-07	0		2010-07-07	0		2010-07-07	0
2006-07-08	0		2006-07-08	0		2006-07-08	0		2010-07-08	0		2010-07-08	0		2010-07-08	0
2006-07-09	0		2006-07-09	0		2006-07-09	0		2010-07-09	0		2010-07-09	0		2010-07-09	0
2006-07-10	0		2006-07-10	0		2006-07-10	0		2010-07-10	0		2010-07-10	0		2010-07-10	0
2006-07-11	0		2006-07-11	0		2006-07-11	1		2010-07-11	0		2010-07-11	0		2010-07-11	0
2006-07-12	0		2006-07-12	0		2006-07-12	0		2010-07-12	0		2010-07-12	0		2010-07-12	0
2006-07-13	0		2006-07-13	0		2006-07-13	0		2010-07-13	0		2010-07-13	0		2010-07-13	0
2006-07-14	0		2006-07-14	0		2006-07-14	0		2010-07-14	0		2010-07-14	0		2010-07-14	0
2006-07-15	0		2006-07-15	0		2006-07-15	0		2010-07-15	0		2010-07-15	0		2010-07-15	0
2006-07-16	0		2006-07-16	0		2006-07-16	0		2010-07-16	0		2010-07-16	0		2010-07-16	0
2006-07-17	0		2006-07-17	0		2006-07-17	0		2010-07-17	0		2010-07-17	0		2010-07-17	0
2006-07-18	1		2006-07-18	0		2006-07-18	0		2010-07-18	0		2010-07-18	0		2010-07-18	0
2006-07-19	1		2006-07-19	0		2006-07-19	0		2010-07-19	0		2010-07-19	0		2010-07-19	0
2006-07-20	1		2006-07-20	0		2006-07-20	0		2010-07-20	0		2010-07-20	0		2010-07-20	0
2006-07-21	0		2006-07-21	0		2006-07-21	0		2010-07-21	0		2010-07-21	0		2010-07-21	0
2006-07-22	1		2006-07-22	1		2006-07-22	0		2010-07-22	0		2010-07-22	0		2010-07-22	0
2006-07-23	1		2006-07-23	0		2006-07-23	0		2010-07-23	0		2010-07-23	0		2010-07-23	0
2006-07-24	1		2006-07-24	1		2006-07-24	0		2010-07-24	0		2010-07-24	0		2010-07-24	0
2006-07-25	3		2006-07-25	0		2006-07-25	0		2010-07-25	0		2010-07-25	0		2010-07-25	0
2006-07-26	0		2006-07-26	1		2006-07-26	1		2010-07-26	0		2010-07-26	0		2010-07-26	0
2006-07-27	0		2006-07-27	0		2006-07-27	0		2010-07-27	1		2010-07-27	0		2010-07-27	0
2006-07-28	1		2006-07-28	0		2006-07-28	1		2010-07-28	0		2010-07-28	0		2010-07-28	0
2006-07-29	0		2006-07-29	0		2006-07-29	0		2010-07-29	1		2010-07-29	0		2010-07-29	0
2006-07-30	1		2006-07-30	4		2006-07-30	0		2010-07-30	0		2010-07-30	0		2010-07-30	0
2006-07-31	1		2006-07-31	1		2006-07-31	0		2010-07-31	0		2010-07-31	0		2010-07-31	0
2006-08-01	0		2006-08-01	1		2006-08-01	0		2010-08-01	0		2010-08-01	0		2010-08-01	0
2006-08-02	3		2006-08-02	0		2006-08-02	1		2010-08-02	0		2010-08-02	0		2010-08-02	1
2006-08-03	0		2006-08-03	2		2006-08-03	1		2010-08-03	0		2010-08-03	1		2010-08-03	0
2006-08-04	0		2006-08-04	1		2006-08-04	1		2010-08-04	0		2010-08-04	1		2010-08-04	0
2006-08-05	2		2006-08-05	2		2006-08-05	1		2010-08-05	0		2010-08-05	1		2010-08-05	0
2006-08-06	1		2006-08-06	4		2006-08-06	4		2010-08-06	0		2010-08-06	0		2010-08-06	0
2006-08-07	2		2006-08-07	6		2006-08-07	3		2010-08-07	1		2010-08-07	1		2010-08-07	2
2006-08-08	2		2006-08-08	6		2006-08-08	5		2010-08-08	3		2010-08-08	0		2010-08-08	1
2006-08-09	7		2006-08-09	5		2006-08-09	5		2010-08-09	1		2010-08-09	1		2010-08-09	1
2006-08-10	7		2006-08-10	0		2006-08-10	7		2010-08-10	1		2010-08-10	0		2010-08-10	2
2006-08-11	7		2006-08-11	7		2006-08-11	3		2010-08-11	1		2010-08-11	1		2010-08-11	1
2006-08-12	3		2006-08-12	8		2006-08-12	15		2010-08-12	3		2010-08-12	2		2010-08-12	1
2006-08-13	7		2006-08-13	8		2006-08-13	5		2010-08-13	2		2010-08-13	0		2010-08-13	2
2006-08-14	7		2006-08-14	5		2006-08-14	8		2010-08-14	4		2010-08-14	1		2010-08-14	3
2006-08-15	8		2006-08-15	7		2006-08-15	14		2010-08-15	3		2010-08-15	0		2010-08-15	5
2006-08-16	29		2006-08-16	12		2006-08-16	11		2010-08-16	14		2010-08-16	3		2010-08-16	14
2006-08-17	28		2006-08-17	19		2006-08-17	16		2010-08-17	7		2010-08-17	14		2010-08-17	7
2006-08-18	31		2006-08-18	36		2006-08-18	43		2010-08-18	12		2010-08-18	8		2010-08-18	12
2006-08-19	35		2006-08-19	76		2006-08-19	88		2010-08-19	9		2010-08-19	7		2010-08-19	9
2006-08-20	54		2006-08-20	23		2006-08-20	38		2010-08-20	0		2010-08-20	9		2010-08-20	0
2006-08-21	63		2006-08-21	85		2006-08-21	63		2010-08-21	14		2010-08-21	16		2010-08-21	14
2006-08-22	123		2006-08-22	128		2006-08-22	123		2010-08-22	9		2010-08-22	11		2010-08-22	9
2006-08-23	103		2006-08-23	136		2006-08-23	103		2010-08-23	13		2010-08-23	5		2010-08-23	4
2006-08-24	255		2006-08-24	312		2006-08-24	255		2010-08-24	3		2010-08-24	1		2010-08-24	4
2006-08-25	87		2006-08-25	105		2006-08-25	87		2010-08-25	6		2010-08-25	4		2010-08-25	4
2006-08-26	317		2006-08-26	157		2006-08-26	317		2010-08-26	2		2010-08-26	4		2010-08-26	4
2006-08-27	335		2006-08-27	237		2006-08-27	335		2010-08-27	2		2010-08-27	3		2010-08-27	2
2006-08-28	216		2006-08-28	172		2006-08-28	216		2010-08-28	4		2010-08-28	2		2010-08-28	1
2006-08-29	170		2006-08-29	161		2006-08-29	274		2010-08-29	1		2010-08-29	0		2010-08-29	2
2006-08-30	93		2006-08-30	217		2006-08-30	363		2010-08-30	1		2010-08-30	6		2010-08-30	1
2006-08-31	154		2006-08-31	461		2006-08-31	320		2010-08-31	2		2010-08-31	4		2010-08-31	0
2006-09-01	243		2006-09-01	305		2006-09-01	214		2010-09-01	1		2010-09-01	2		2010-09-01	1
2006-09-02	289		2006-09-02	249		2006-09-02	270		2010-09-02	0		2010-09-02	1		2010-09-02	2
2006-09-03	269		2006-09-03	149		2006-09-03	412		2010-09-03	2		2010-09-03	2		2010-09-03	1
2006-09-04	340		2006-09-04	60		2006-09-04	522		2010-09-04	2		2010-09-04	1		2010-09-04	0
2006-09-05	737		2006-09-05	177		2006-09-05	366		2010-09-05	0		2010-09-05	2		2010-09-05	0
2006-09-06	320		2006-09-06	259		2006-09-06	232		2010-09-06	2		2010-09-06	0		2010-09-06	2
2006-09-07	249		2006-09-07	181		2006-09-07	321		2010-09-07	0		2010-09-07	0		2010-09-07	1
2006-09-08	110		2006-09-08	349		2006-09-08	274		2010-09-08	0		2010-09-08	0		2010-09-08	1
2006-09-09	99		2006-09-09	240		2006-09-09	228		2010-09-09	0		2010-09-09	0		2010-09-09	0
2006-09-10	153		2006-09-10	167		2006-09-10	149		2010-09-10	1		2010-09-10	1		2010-09-10	0
2006-09-11	72		2006-09-11	86		2006-09-11	92		2010-09-11	0		2010-09-11	0		2010-09-11	0
2006-09-12	69		2006-09-12	86		2006-09-12	140		2010-09-12	0		2010-09-12	0		2010-09-12	0
2006-09-13	83		2006-09-13	79		2006-09-13	85		2010-09-13	1		2010-09-13	1		2010-09-13	0
2006-09-14	27		2006-09-14	40		2006-09-14	34		2010-09-14	11		2010-09-14	1		2010-09-14	0
2006-09-15	12		2006-09-15	23		2006-09-15	54		2010-09-15	0		2010-09-15	9		2010-09-15	1
2006-09-16	8		2006-09-16	40		2006-09-16	36		2010-09-16	0		2010-09-16	2		2010-09-16	0
2006-09-17	10		2006-09-17	7		2006-09-17	27		2010-09-17	1		2010-09-17	1		2010-09-17	2
2006-09-18	25		2006-09-18	17		2006-09-18	42		2010-09-18	1		2010-09-18	2		2010-09-18	1
2006-09-19	20		2006-09-19	19		2006-09-19	35		2010-09-19	0		2010-09-19	1		2010-09-19	2
2006-09-20	11		2006-09-20	20		2006-09-20	42		2010-09-20	0		2010-09-20	2		2010-09-20	25
2006-09-21	8		2006-09-21	23		2006-09-21	15		2010-09-21	2		2010-09-21	1		2010-09-21	16
2006-09-22	5		2006-09-22	10		2006-09-22	21		2010-09-22	0		2010-09-22	0		2010-09-22	19
2006-09-23	13		2006-09-23	12		2006-09-23	17		2010-09-23	19		2010-09-23	2		2010-09-23	26
2006-09-24	16		2006-09-24	15		2006-09-24	12		2010-09-24	25		2010-09-24	0		2010-09-24	7
2006-09-25	1		2006-09-25	0		2006-09-25	2		2010-09-25	9		2010-09-25	4		2010-09-25	4
2006-09-26	13		2006-09-26	7		2006-09-26	11		2010-09-26	8		2010-09-26	2		2010-09-26	7
2006-09-27	4		2006-09-27	4		2006-09-27	7		2010-09-27	5		2010-09-27	7		2010-09-27	12
2006-09-28	9		2006-09-28	6		2006-09-28	17		2010-09-28	0		2010-09-28	1		2010-09-28	5
2006-09-29	0		2006-09-29	5		2006-09-29	11		2010-09-29	1		2010-09-29	1		2010-09-29	2
2006-09-30	1		2006-09-30	8		2006-09-30	8		2010-09-30	0		2010-09-30	0		2010-09-30	9
2006-10-01	0		2006-10-01	3		2006-10-01	4		2010-10-01	2		2010-10-01	0		2010-10-01	7
2006-10-02	1		2006-10-02	1		2006-10-02	3		2010-10-02	2		2010-10-02	0		2010-10-02	6
2006-10-03	6		2006-10-03	3		2006-10-03	10		2010-10-03	2		2010-10-03	0		2010-10-03	2
2006-10-04	3		2006-10-04	4		2006-10-04	5		2010-10-04	2		2010-10-04	1		2010-10-04	0
2006-10-05	6		2006-10-05	1		2006-10-05	7		2010-10-05	4		2010-10-05	1		2010-10-05	0
2006-10-06	4		2006-10-06	3		2006-10-06	4		2010-10-06	3		2010-10-06	4		2010-10-06	8
2006-10-07	2		2006-10-07	1		2006-10-07	2		2010-10-07	2		2010-10-07	7		2010-10-07	11
2006-10-08	2		2006-10-08	1		2006-10-08	2		2010-10-08	3		2010-10-08	8		2010-10-08	7
2006-10-09	3		2006-10-09	2		2006-10-09	5		2010-10-09	5		2010-10-09	3		2010-10-09	1
2006-10-10	2		2006-10-10	4		2006-10-10	3		2010-10-10	0		2010-10-10	0		2010-10-10	2
2006-10-11	2		2006-10-11	1		2006-10-11	4		2010-10-11	0		2010-10-11	0		2010-10-11	1
2006-10-12	5		2006-10-12	2		2006-10-12	1		2010-10-12	0		2010-10-12	0		2010-10-12	2
2006-10-13	0		2006-10-13	0		2006-10-13	2		2010-10-13	1		2010-10-13	0		2010-10-13	3
2006-10-14	1		2006-10-14	0		2006-10-14	0		2010-10-14	0		2010-10-14	0		2010-10-14	1
2006-10-15	1		2006-10-15	2		2006-10-15	4		2010-10-15	2		2010-10-15	0		2010-10-15	0
2006-10-16	2		2006-10-16	2		2006-10-16	0		2010-10-16	1		2010-10-16	0		2010-10-16	1
2006-10-17	4		2006-10-17	0		2006-10-17	3		2010-10-17	2		2010-10-17	0		2010-10-17	0
2006-10-18	3		2006-10-18	1		2006-10-18	3		2010-10-18	1		2010-10-18	1		2010-10-18	0
2006-10-19	0		2006-10-19	0		2006-10-19	0		2010-10-19	0		2010-10-19	0		2010-10-19	1
2006-10-20	0		2006-10-20	0		2006-10-20	0		2010-10-20	0		2010-10-20	0		2010-10-20	0
2006-10-21	1		2006-10-21	0		2006-10-21	0		2010-10-21	0		2010-10-21	0		2010-10-21	0
2006-10-22	2		2006-10-22	0		2006-10-22	0		2010-10-22	1		2010-10-22	0		2010-10-22	0
2006-10-23	0		2006-10-23	0		2006-10-23	0		2010-10-23	1		2010-10-23	0		2010-10-23	0
2006-10-24	1		2006-10-24	0		2006-10-24	2		2010-10-24	3		2010-10-24	0		2010-10-24	0
2006-10-25	0		2006-10-25	4		2006-10-25	1		2010-10-25	0		2010-10-25	0		2010-10-25	0
2006-10-26	1		2006-10-26	0		2006-10-26	0		2010-10-26	0		2010-10-26	0		2010-10-26	0
2006-10-27	0		2006-10-27	0		2006-10-27	0		2010-10-27	0		2010-10-27	0		2010-10-27	0
2006-10-28	0		2006-10-28	0		2006-10-28	0		2010-10-28	0		2010-10-28	0		2010-10-28	0
2006-10-29	0		2006-10-29	0		2006-10-29	0		2010-10-29	0		2010-10-29	0		2010-10-29	0
2006-10-30	0		2006-10-30	0		2006-10-30	0		2010-10-30	0		2010-10-30	0		2010-10-30	0
2006-10-31	0		2006-10-31	0		2006-10-31	0		2010-10-31	0		2010-10-31	0		2010-10-31	0
2007-07-01	1		2007-07-01	0		2007-07-01	0		2011-07-01	0		2011-07-01	0		2011-07-01	0
2007-07-02	0		2007-07-02	0		2007-07-02	0		2011-07-02	0		2011-07-02	0		2011-07-02	0
2007-07-03	0		2007-07-03	1		2007-07-03	0		2011-07-03	0		2011-07-03	0		2011-07-03	0
2007-07-04	0		2007-07-04	0		2007-07-04	0		2011-07-04	0		2011-07-04	0		2011-07-04	0
2007-07-05	0		2007-07-05	1		2007-07-05	1		2011-07-05	0		2011-07-05	0		2011-07-05	0
2007-07-06	0		2007-07-06	0		2007-07-06	0		2011-07-06	0		2011-07-06	0		2011-07-06	0
2007-07-07	0		2007-07-07	0		2007-07-07	0		2011-07-07	0		2011-07-07	0		2011-07-07	0
2007-07-08	0		2007-07-08	0		2007-07-08	0		2011-07-08	0		2011-07-08	0		2011-07-08	0
2007-07-09	1		2007-07-09	0		2007-07-09	0		2011-07-09	0		2011-07-09	0		2011-07-09	0
2007-07-10	0		2007-07-10	0		2007-07-10	0		2011-07-10	0		2011-07-10	0		2011-07-10	0
2007-07-11	0		2007-07-11	1		2007-07-11	0		2011-07-11	0		2011-07-11	0		2011-07-11	0
2007-07-12	0		2007-07-12	0		2007-07-12	0		2011-07-12	0		2011-07-12	0		2011-07-12	0
2007-07-13	0		2007-07-13	0		2007-07-13	0		2011-07-13	0		2011-07-13	0		2011-07-13	0
2007-07-14	0		2007-07-14	0		2007-07-14	1		2011-07-14	0		2011-07-14	0		2011-07-14	0
2007-07-15	0		2007-07-15	0		2007-07-15	0		2011-07-15	0		2011-07-15	0		2011-07-15	0
2007-07-16	0		2007-07-16	0		2007-07-16	1		2011-07-16	0		2011-07-16	0		2011-07-16	0
2007-07-17	2		2007-07-17	1		2007-07-17	2		2011-07-17	0		2011-07-17	0		2011-07-17	0
2007-07-18	2		2007-07-18	0		2007-07-18	1		2011-07-18	0		2011-07-18	0		2011-07-18	0
2007-07-19	1		2007-07-19	1		2007-07-19	1		2011-07-19	0		2011-07-19	0		2011-07-19	0
2007-07-20	0		2007-07-20	3		2007-07-20	1		2011-07-20	0		2011-07-20	0		2011-07-20	0
2007-07-21	4		2007-07-21	0		2007-07-21	0		2011-07-21	0		2011-07-21	0		2011-07-21	0
2007-07-22	0		2007-07-22	0		2007-07-22	1		2011-07-22	0		2011-07-22	0		2011-07-22	0
2007-07-23	1		2007-07-23	1		2007-07-23	1		2011-07-23	0		2011-07-23	0		2011-07-23	0
2007-07-24	0		2007-07-24	1		2007-07-24	2		2011-07-24	0		2011-07-24	0		2011-07-24	0
2007-07-25	1		2007-07-25	1		2007-07-25	0		2011-07-25	0		2011-07-25	0		2011-07-25	0
2007-07-26	1		2007-07-26	2		2007-07-26	1		2011-07-26	0		2011-07-26	0		2011-07-26	0
2007-07-27	3		2007-07-27	0		2007-07-27	3		2011-07-27	0		2011-07-27	0		2011-07-27	0
2007-07-28	4		2007-07-28	1		2007-07-28	4		2011-07-28	1		2011-07-28	1		2011-07-28	0
2007-07-29	4		2007-07-29	4		2007-07-29	4		2011-07-29	1		2011-07-29	0		2011-07-29	0
2007-07-30	5		2007-07-30	10		2007-07-30	2		2011-07-30	0		2011-07-30	2		2011-07-30	0
2007-07-31	3		2007-07-31	2		2007-07-31	2		2011-07-31	1		2011-07-31	1		2011-07-31	1
2007-08-01	1		2007-08-01	3		2007-08-01	2		2011-08-01	1		2011-08-01	0		2011-08-01	0
2007-08-02	1		2007-08-02	2		2007-08-02	3		2011-08-02	2		2011-08-02	0		2011-08-02	0
2007-08-03	5		2007-08-03	8		2007-08-03	2		2011-08-03	1		2011-08-03	2		2011-08-03	1
2007-08-04	3		2007-08-04	5		2007-08-04	2		2011-08-04	5		2011-08-04	2		2011-08-04	2
2007-08-05	1		2007-08-05	2		2007-08-05	3		2011-08-05	3		2011-08-05	3		2011-08-05	1
2007-08-06	5		2007-08-06	5		2007-08-06	2		2011-08-06	4		2011-08-06	3		2011-08-06	3
2007-08-07	12		2007-08-07	8		2007-08-07	7		2011-08-07	2		2011-08-07	5		2011-08-07	1
2007-08-08	5		2007-08-08	1		2007-08-08	2		2011-08-08	2		2011-08-08	6		2011-08-08	1
2007-08-09	5		2007-08-09	3		2007-08-09	5		2011-08-09	9		2011-08-09	1		2011-08-09	6
2007-08-10	7		2007-08-10	8		2007-08-10	7		2011-08-10	3		2011-08-10	3		2011-08-10	2
2007-08-11	17		2007-08-11	11		2007-08-11	17		2011-08-11	10		2011-08-11	10		2011-08-11	12
2007-08-12	13		2007-08-12	13		2007-08-12	13		2011-08-12	12		2011-08-12	15		2011-08-12	11
2007-08-13	20		2007-08-13	11		2007-08-13	36		2011-08-13	18		2011-08-13	13		2011-08-13	12
2007-08-14	32		2007-08-14	26		2007-08-14	24		2011-08-14	16		2011-08-14	11		2011-08-14	17
2007-08-15	40		2007-08-15	41		2007-08-15	26		2011-08-15	12		2011-08-15	12		2011-08-15	7
2007-08-16	58		2007-08-16	43		2007-08-16	41		2011-08-16	11		2011-08-16	13		2011-08-16	12
2007-08-17	17		2007-08-17	26		2007-08-17	31		2011-08-17	10		2011-08-17	20		2011-08-17	9
2007-08-18	54		2007-08-18	51		2007-08-18	41		2011-08-18	4		2011-08-18	14		2011-08-18	9
2007-08-19	63		2007-08-19	62		2007-08-19	58		2011-08-19	6		2011-08-19	11		2011-08-19	7
2007-08-20	43		2007-08-20	61		2007-08-20	22		2011-08-20	5		2011-08-20	9		2011-08-20	9
2007-08-21	24		2007-08-21	43		2007-08-21	44		2011-08-21	6		2011-08-21	5		2011-08-21	6
2007-08-22	65		2007-08-22	33		2007-08-22	27		2011-08-22	0		2011-08-22	5		2011-08-22	3
2007-08-23	51		2007-08-23	70		2007-08-23	84		2011-08-23	2		2011-08-23	1		2011-08-23	1
2007-08-24	102		2007-08-24	222		2007-08-24	148		2011-08-24	1		2011-08-24	1		2011-08-24	1
2007-08-25	96		2007-08-25	146		2007-08-25	177		2011-08-25	5		2011-08-25	2		2011-08-25	1
2007-08-26	221		2007-08-26	310		2007-08-26	299		2011-08-26	3		2011-08-26	3		2011-08-26	1
2007-08-27	175		2007-08-27	178		2007-08-27	225		2011-08-27	4		2011-08-27	4		2011-08-27	2
2007-08-28	200		2007-08-28	323		2007-08-28	338		2011-08-28	4		2011-08-28	3		2011-08-28	3
2007-08-29	255		2007-08-29	265		2007-08-29	162		2011-08-29	1		2011-08-29	1		2011-08-29	0
2007-08-30	288		2007-08-30	387		2007-08-30	154		2011-08-30	1		2011-08-30	1		2011-08-30	1
2007-08-31	169		2007-08-31	287		2007-08-31	106		2011-08-31	1		2011-08-31	2		2011-08-31	1
2007-09-01	279		2007-09-01	212		2007-09-01	332		2011-09-01	1		2011-09-01	0		2011-09-01	1
2007-09-02	253		2007-09-02	113		2007-09-02	183		2011-09-02	0		2011-09-02	1		2011-09-02	1
2007-09-03	166		2007-09-03	175		2007-09-03	249		2011-09-03	1		2011-09-03	2		2011-09-03	0
2007-09-04	237		2007-09-04	1125		2007-09-04	527		2011-09-04	0		2011-09-04	0		2011-09-04	0
2007-09-05	116		2007-09-05	763		2007-09-05	237		2011-09-05	0		2011-09-05	0		2011-09-05	0
2007-09-06	193		2007-09-06	546		2007-09-06	340		2011-09-06	1		2011-09-06	0		2011-09-06	0
2007-09-07	210		2007-09-07	110		2007-09-07	338		2011-09-07	0		2011-09-07	0		2011-09-07	0
2007-09-08	190		2007-09-08	129		2007-09-08	111		2011-09-08	0		2011-09-08	0		2011-09-08	0
2007-09-09	185		2007-09-09	121		2007-09-09	240		2011-09-09	0		2011-09-09	0		2011-09-09	0
2007-09-10	131		2007-09-10	104		2007-09-10	92		2011-09-10	0		2011-09-10	0		2011-09-10	1
2007-09-11	116		2007-09-11	227		2007-09-11	195		2011-09-11	0		2011-09-11	0		2011-09-11	1
2007-09-12	130		2007-09-12	163		2007-09-12	117		2011-09-12	0		2011-09-12	0		2011-09-12	0
2007-09-13	92		2007-09-13	76		2007-09-13	61		2011-09-13	0		2011-09-13	0		2011-09-13	0
2007-09-14	104		2007-09-14	67		2007-09-14	88		2011-09-14	1		2011-09-14	0		2011-09-14	0
2007-09-15	103		2007-09-15	50		2007-09-15	92		2011-09-15	0		2011-09-15	0		2011-09-15	0
2007-09-16	68		2007-09-16	75		2007-09-16	43		2011-09-16	1		2011-09-16	0		2011-09-16	0
2007-09-17	40		2007-09-17	42		2007-09-17	50		2011-09-17	0		2011-09-17	0		2011-09-17	0
2007-09-18	47		2007-09-18	76		2007-09-18	56		2011-09-18	2		2011-09-18	0		2011-09-18	0
2007-09-19	22		2007-09-19	87		2007-09-19	34		2011-09-19	1		2011-09-19	0		2011-09-19	0
2007-09-20	19		2007-09-20	28		2007-09-20	12		2011-09-20	0		2011-09-20	0		2011-09-20	0
2007-09-21	19		2007-09-21	13		2007-09-21	16		2011-09-21	0		2011-09-21	1		2011-09-21	2
2007-09-22	17		2007-09-22	18		2007-09-22	12		2011-09-22	0		2011-09-22	1		2011-09-22	4
2007-09-23	13		2007-09-23	13		2007-09-23	18		2011-09-23	11		2011-09-23	2		2011-09-23	9
2007-09-24	13		2007-09-24	7		2007-09-24	12		2011-09-24	1		2011-09-24	12		2011-09-24	12
2007-09-25	13		2007-09-25	33		2007-09-25	11		2011-09-25	1		2011-09-25	9		2011-09-25	10
2007-09-26	0		2007-09-26	0		2007-09-26	6		2011-09-26	16		2011-09-26	0		2011-09-26	16
2007-09-27	0		2007-09-27	0		2007-09-27	3		2011-09-27	19		2011-09-27	4		2011-09-27	19
2007-09-28	6		2007-09-28	6		2007-09-28	4		2011-09-28	16		2011-09-28	7		2011-09-28	16
2007-09-29	5		2007-09-29	5		2007-09-29	4		2011-09-29	14		2011-09-29	5		2011-09-29	14
2007-09-30	2		2007-09-30	2		2007-09-30	2		2011-09-30	20		2011-09-30	8		2011-09-30	20
2007-10-01	5		2007-10-01	3		2007-10-01	2		2011-10-01	12		2011-10-01	15		2011-10-01	12
2007-10-02	4		2007-10-02	1		2007-10-02	4		2011-10-02	19		2011-10-02	16		2011-10-02	19
2007-10-03	2		2007-10-03	7		2007-10-03	5		2011-10-03	19		2011-10-03	13		2011-10-03	10
2007-10-04	1		2007-10-04	3		2007-10-04	4		2011-10-04	6		2011-10-04	14		2011-10-04	5
2007-10-05	2		2007-10-05	2		2007-10-05	5		2011-10-05	6		2011-10-05	5		2011-10-05	18
2007-10-06	3		2007-10-06	4		2007-10-06	4		2011-10-06	7		2011-10-06	3		2011-10-06	7
2007-10-07	1		2007-10-07	4		2007-10-07	5		2011-10-07	4		2011-10-07	47		2011-10-07	10
2007-10-08	0		2007-10-08	1		2007-10-08	0		2011-10-08	2		2011-10-08	6		2011-10-08	5
2007-10-09	1		2007-10-09	4		2007-10-09	1		2011-10-09	1		2011-10-09	7		2011-10-09	1
2007-10-10	2		2007-10-10	3		2007-10-10	1		2011-10-10	2		2011-10-10	0		2011-10-10	0
2007-10-11	1		2007-10-11	4		2007-10-11	3		2011-10-11	2		2011-10-11	2		2011-10-11	0
2007-10-12	3		2007-10-12	3		2007-10-12	3		2011-10-12	1		2011-10-12	0		2011-10-12	0
2007-10-13	1		2007-10-13	2		2007-10-13	2		2011-10-13	2		2011-10-13	1		2011-10-13	1
2007-10-14	1		2007-10-14	3		2007-10-14	2		2011-10-14	1		2011-10-14	4		2011-10-14	1
2007-10-15	3		2007-10-15	2		2007-10-15	0		2011-10-15	0		2011-10-15	1		2011-10-15	0
2007-10-16	1		2007-10-16	0		2007-10-16	1		2011-10-16	1		2011-10-16	1		2011-10-16	0
2007-10-17	1		2007-10-17	3		2007-10-17	1		2011-10-17	0		2011-10-17	0		2011-10-17	1
2007-10-18	0		2007-10-18	8		2007-10-18	2		2011-10-18	1		2011-10-18	0		2011-10-18	1
2007-10-19	1		2007-10-19	5		2007-10-19	1		2011-10-19	1		2011-10-19	0		2011-10-19	0
2007-10-20	2		2007-10-20	0		2007-10-20	1		2011-10-20	2		2011-10-20	1		2011-10-20	1
2007-10-21	1		2007-10-21	1		2007-10-21	2		2011-10-21	0		2011-10-21	0		2011-10-21	0
2007-10-22	0		2007-10-22	1		2007-10-22	1		2011-10-22	0		2011-10-22	0		2011-10-22	1
2007-10-23	1		2007-10-23	3		2007-10-23	1		2011-10-23	0		2011-10-23	1		2011-10-23	0
2007-10-24	0		2007-10-24	0		2007-10-24	0		2011-10-24	0		2011-10-24	0		2011-10-24	0
2007-10-25	0		2007-10-25	0		2007-10-25	0		2011-10-25	0		2011-10-25	0		2011-10-25	0
2007-10-26	0		2007-10-26	0		2007-10-26	0		2011-10-26	0		2011-10-26	0		2011-10-26	0
2007-10-27	0		2007-10-27	0		2007-10-27	2		2011-10-27	1		2011-10-27	1		2011-10-27	1
2007-10-28	2		2007-10-28	2		2007-10-28	0		2011-10-28	1		2011-10-28	0		2011-10-28	0
2007-10-29	0		2007-10-29	0		2007-10-29	1		2011-10-29	0		2011-10-29	0		2011-10-29	0
2007-10-30	0		2007-10-30	0		2007-10-30	0		2011-10-30	0		2011-10-30	0		2011-10-30	0
2007-10-31	0		2007-10-31	0		2007-10-31	0		2011-10-31	0		2011-10-31	0		2011-10-31	0
2008-07-01	0		2008-07-01	0		2008-07-01	0		2012-07-01	0		2012-07-01	0		2012-07-01	0
2008-07-02	0		2008-07-02	0		2008-07-02	0		2012-07-02	0		2012-07-02	0		2012-07-02	0
2008-07-03	0		2008-07-03	0		2008-07-03	0		2012-07-03	0		2012-07-03	0		2012-07-03	0
2008-07-04	0		2008-07-04	0		2008-07-04	0		2012-07-04	0		2012-07-04	0		2012-07-04	0
2008-07-05	0		2008-07-05	0		2008-07-05	0		2012-07-05	0		2012-07-05	0		2012-07-05	0
2008-07-06	0		2008-07-06	0		2008-07-06	0		2012-07-06	0		2012-07-06	0		2012-07-06	0
2008-07-07	0		2008-07-07	0		2008-07-07	0		2012-07-07	0		2012-07-07	0		2012-07-07	0
2008-07-08	0		2008-07-08	0		2008-07-08	1		2012-07-08	0		2012-07-08	0		2012-07-08	0
2008-07-09	0		2008-07-09	0		2008-07-09	0		2012-07-09	0		2012-07-09	0		2012-07-09	0
2008-07-10	0		2008-07-10	0		2008-07-10	0		2012-07-10	0		2012-07-10	0		2012-07-10	0
2008-07-11	0		2008-07-11	0		2008-07-11	0		2012-07-11	0		2012-07-11	0		2012-07-11	0
2008-07-12	0		2008-07-12	0		2008-07-12	0		2012-07-12	0		2012-07-12	0		2012-07-12	0
2008-07-13	0		2008-07-13	0		2008-07-13	0		2012-07-13	0		2012-07-13	0		2012-07-13	0
2008-07-14	0		2008-07-14	0		2008-07-14	0		2012-07-14	0		2012-07-14	0		2012-07-14	0
2008-07-15	0		2008-07-15	0		2008-07-15	0		2012-07-15	1		2012-07-15	0		2012-07-15	0
2008-07-16	0		2008-07-16	0		2008-07-16	0		2012-07-16	0		2012-07-16	0		2012-07-16	0
2008-07-17	0		2008-07-17	0		2008-07-17	0		2012-07-17	0		2012-07-17	0		2012-07-17	0
2008-07-18	0		2008-07-18	0		2008-07-18	0		2012-07-18	0		2012-07-18	0		2012-07-18	0
2008-07-19	0		2008-07-19	0		2008-07-19	0		2012-07-19	0		2012-07-19	0		2012-07-19	0
2008-07-20	0		2008-07-20	0		2008-07-20	0		2012-07-20	0		2012-07-20	0		2012-07-20	0
2008-07-21	0		2008-07-21	0		2008-07-21	0		2012-07-21	0		2012-07-21	0		2012-07-21	0
2008-07-22	0		2008-07-22	1		2008-07-22	0		2012-07-22	0		2012-07-22	0		2012-07-22	0
2008-07-23	0		2008-07-23	0		2008-07-23	0		2012-07-23	0		2012-07-23	0		2012-07-23	0
2008-07-24	0		2008-07-24	0		2008-07-24	0		2012-07-24	0		2012-07-24	0		2012-07-24	0
2008-07-25	0		2008-07-25	0		2008-07-25	0		2012-07-25	0		2012-07-25	0		2012-07-25	0
2008-07-26	0		2008-07-26	0		2008-07-26	0		2012-07-26	0		2012-07-26	0		2012-07-26	0
2008-07-27	0		2008-07-27	5		2008-07-27	0		2012-07-27	0		2012-07-27	0		2012-07-27	0
2008-07-28	1		2008-07-28	2		2008-07-28	0		2012-07-28	0		2012-07-28	0		2012-07-28	0
2008-07-29	1		2008-07-29	4		2008-07-29	1		2012-07-29	0		2012-07-29	0		2012-07-29	0
2008-07-30	2		2008-07-30	6		2008-07-30	3		2012-07-30	0		2012-07-30	0		2012-07-30	0
2008-07-31	7		2008-07-31	8		2008-07-31	6		2012-07-31	0		2012-07-31	1		2012-07-31	1
2008-08-01	11		2008-08-01	4		2008-08-01	1		2012-08-01	0		2012-08-01	0		2012-08-01	0
2008-08-02	9		2008-08-02	6		2008-08-02	9		2012-08-02	0		2012-08-02	0		2012-08-02	0
2008-08-03	10		2008-08-03	8		2008-08-03	3		2012-08-03	0		2012-08-03	0		2012-08-03	0
2008-08-04	9		2008-08-04	9		2008-08-04	6		2012-08-04	0		2012-08-04	1		2012-08-04	1
2008-08-05	7		2008-08-05	34		2008-08-05	13		2012-08-05	2		2012-08-05	3		2012-08-05	1
2008-08-06	11		2008-08-06	23		2008-08-06	3		2012-08-06	1		2012-08-06	0		2012-08-06	1
2008-08-07	11		2008-08-07	61		2008-08-07	6		2012-08-07	0		2012-08-07	1		2012-08-07	1
2008-08-08	31		2008-08-08	12		2008-08-08	9		2012-08-08	4		2012-08-08	2		2012-08-08	2
2008-08-09	29		2008-08-09	14		2008-08-09	28		2012-08-09	6		2012-08-09	6		2012-08-09	4
2008-08-10	27		2008-08-10	23		2008-08-10	9		2012-08-10	2		2012-08-10	2		2012-08-10	1
2008-08-11	45		2008-08-11	30		2008-08-11	25		2012-08-11	2		2012-08-11	4		2012-08-11	4
2008-08-12	26		2008-08-12	123		2008-08-12	30		2012-08-12	4		2012-08-12	5		2012-08-12	4
2008-08-13	23		2008-08-13	105		2008-08-13	24		2012-08-13	5		2012-08-13	4		2012-08-13	4
2008-08-14	57		2008-08-14	101		2008-08-14	54		2012-08-14	10		2012-08-14	2		2012-08-14	2
2008-08-15	29		2008-08-15	221		2008-08-15	63		2012-08-15	20		2012-08-15	9		2012-08-15	7
2008-08-16	39		2008-08-16	134		2008-08-16	90		2012-08-16	4		2012-08-16	6		2012-08-16	4
2008-08-17	41		2008-08-17	39		2008-08-17	92		2012-08-17	8		2012-08-17	4		2012-08-17	3
2008-08-18	102		2008-08-18	49		2008-08-18	52		2012-08-18	3		2012-08-18	4		2012-08-18	5
2008-08-19	77		2008-08-19	199		2008-08-19	114		2012-08-19	2		2012-08-19	6		2012-08-19	8
2008-08-20	78		2008-08-20	196		2008-08-20	149		2012-08-20	5		2012-08-20	3		2012-08-20	2
2008-08-21	27		2008-08-21	121		2008-08-21	78		2012-08-21	2		2012-08-21	4		2012-08-21	6
2008-08-22	117		2008-08-22	215		2008-08-22	80		2012-08-22	3		2012-08-22	6		2012-08-22	5
2008-08-23	67		2008-08-23	400		2008-08-23	201		2012-08-23	5		2012-08-23	1		2012-08-23	3
2008-08-24	81		2008-08-24	187		2008-08-24	154		2012-08-24	0		2012-08-24	3		2012-08-24	2
2008-08-25	213		2008-08-25	255		2008-08-25	146		2012-08-25	4		2012-08-25	4		2012-08-25	1
2008-08-26	223		2008-08-26	103		2008-08-26	114		2012-08-26	0		2012-08-26	1		2012-08-26	3
2008-08-27	98		2008-08-27	82		2008-08-27	131		2012-08-27	2		2012-08-27	0		2012-08-27	2
2008-08-28	84		2008-08-28	248		2008-08-28	241		2012-08-28	4		2012-08-28	1		2012-08-28	4
2008-08-29	255		2008-08-29	341		2008-08-29	178		2012-08-29	1		2012-08-29	1		2012-08-29	1
2008-08-30	247		2008-08-30	131		2008-08-30	129		2012-08-30	0		2012-08-30	0		2012-08-30	0
2008-08-31	180		2008-08-31	249		2008-08-31	167		2012-08-31	0		2012-08-31	0		2012-08-31	0
2008-09-01	111		2008-09-01	124		2008-09-01	162		2012-09-01	0		2012-09-01	0		2012-09-01	0
2008-09-02	161		2008-09-02	76		2008-09-02	77		2012-09-02	1		2012-09-02	0		2012-09-02	1
2008-09-03	124		2008-09-03	66		2008-09-03	62		2012-09-03	1		2012-09-03	0		2012-09-03	0
2008-09-04	222		2008-09-04	91		2008-09-04	160		2012-09-04	1		2012-09-04	0		2012-09-04	0
2008-09-05	136		2008-09-05	225		2008-09-05	149		2012-09-05	1		2012-09-05	1		2012-09-05	0
2008-09-06	129		2008-09-06	241		2008-09-06	102		2012-09-06	0		2012-09-06	0		2012-09-06	0
2008-09-07	215		2008-09-07	369		2008-09-07	90		2012-09-07	0		2012-09-07	1		2012-09-07	0
2008-09-08	96		2008-09-08	317		2008-09-08	160		2012-09-08	0		2012-09-08	0		2012-09-08	0
2008-09-09	107		2008-09-09	194		2008-09-09	137		2012-09-09	0		2012-09-09	1		2012-09-09	0
2008-09-10	60		2008-09-10	212		2008-09-10	168		2012-09-10	0		2012-09-10	1		2012-09-10	0
2008-09-11	62		2008-09-11	228		2008-09-11	138		2012-09-11	0		2012-09-11	1		2012-09-11	0
2008-09-12	18		2008-09-12	212		2008-09-12	54		2012-09-12	0		2012-09-12	1		2012-09-12	0
2008-09-13	49		2008-09-13	117		2008-09-13	66		2012-09-13	1		2012-09-13	1		2012-09-13	0
2008-09-14	26		2008-09-14	92		2008-09-14	23		2012-09-14	1		2012-09-14	0		2012-09-14	0
2008-09-15	8		2008-09-15	21		2008-09-15	11		2012-09-15	0		2012-09-15	0		2012-09-15	0
2008-09-16	20		2008-09-16	28		2008-09-16	17		2012-09-16	1		2012-09-16	0		2012-09-16	0
2008-09-17	24		2008-09-17	22		2008-09-17	7		2012-09-17	1		2012-09-17	0		2012-09-17	0
2008-09-18	14		2008-09-18	9		2008-09-18	24		2012-09-18	4		2012-09-18	0		2012-09-18	1
2008-09-19	10		2008-09-19	27		2008-09-19	18		2012-09-19	0		2012-09-19	0		2012-09-19	1
2008-09-20	16		2008-09-20	25		2008-09-20	17		2012-09-20	3		2012-09-20	2		2012-09-20	8
2008-09-21	7		2008-09-21	23		2008-09-21	12		2012-09-21	4		2012-09-21	5		2012-09-21	10
2008-09-22	9		2008-09-22	9		2008-09-22	7		2012-09-22	8		2012-09-22	5		2012-09-22	6
2008-09-23	10		2008-09-23	6		2008-09-23	23		2012-09-23	14		2012-09-23	9		2012-09-23	22
2008-09-24	11		2008-09-24	8		2008-09-24	6		2012-09-24	1		2012-09-24	1		2012-09-24	3
2008-09-25	6		2008-09-25	10		2008-09-25	18		2012-09-25	39		2012-09-25	21		2012-09-25	26
2008-09-26	2		2008-09-26	7		2008-09-26	10		2012-09-26	43		2012-09-26	17		2012-09-26	45
2008-09-27	2		2008-09-27	7		2008-09-27	6		2012-09-27	1		2012-09-27	3		2012-09-27	3
2008-09-28	8		2008-09-28	11		2008-09-28	6		2012-09-28	8		2012-09-28	6		2012-09-28	61
2008-09-29	4		2008-09-29	7		2008-09-29	9		2012-09-29	2		2012-09-29	0		2012-09-29	1
2008-09-30	11		2008-09-30	4		2008-09-30	8		2012-09-30	5		2012-09-30	1		2012-09-30	4
2008-10-01	4		2008-10-01	3		2008-10-01	3		2012-10-01	9		2012-10-01	0		2012-10-01	7
2008-10-02	5		2008-10-02	4		2008-10-02	1		2012-10-02	4		2012-10-02	6		2012-10-02	4
2008-10-03	4		2008-10-03	14		2008-10-03	4		2012-10-03	2		2012-10-03	3		2012-10-03	4
2008-10-04	2		2008-10-04	6		2008-10-04	3		2012-10-04	4		2012-10-04	4		2012-10-04	4
2008-10-05	3		2008-10-05	7		2008-10-05	2		2012-10-05	9		2012-10-05	5		2012-10-05	9
2008-10-06	3		2008-10-06	2		2008-10-06	3		2012-10-06	2		2012-10-06	4		2012-10-06	2
2008-10-07	16		2008-10-07	3		2008-10-07	7		2012-10-07	4		2012-10-07	1		2012-10-07	4
2008-10-08	2		2008-10-08	4		2008-10-08	4		2012-10-08	3		2012-10-08	4		2012-10-08	1
2008-10-09	3		2008-10-09	7		2008-10-09	5		2012-10-09	1		2012-10-09	0		2012-10-09	0
2008-10-10	8		2008-10-10	4		2008-10-10	9		2012-10-10	2		2012-10-10	0		2012-10-10	1
2008-10-11	9		2008-10-11	7		2008-10-11	4		2012-10-11	2		2012-10-11	0		2012-10-11	2
2008-10-12	0		2008-10-12	4		2008-10-12	2		2012-10-12	1		2012-10-12	0		2012-10-12	2
2008-10-13	6		2008-10-13	5		2008-10-13	4		2012-10-13	2		2012-10-13	0		2012-10-13	1
2008-10-14	7		2008-10-14	7		2008-10-14	3		2012-10-14	0		2012-10-14	0		2012-10-14	1
2008-10-15	3		2008-10-15	3		2008-10-15	2		2012-10-15	0		2012-10-15	0		2012-10-15	4
2008-10-16	2		2008-10-16	3		2008-10-16	2		2012-10-16	0		2012-10-16	0		2012-10-16	1
2008-10-17	7		2008-10-17	7		2008-10-17	9		2012-10-17	0		2012-10-17	1		2012-10-17	1
2008-10-18	5		2008-10-18	5		2008-10-18	4		2012-10-18	0		2012-10-18	1		2012-10-18	0
2008-10-19	1		2008-10-19	5		2008-10-19	2		2012-10-19	0		2012-10-19	0		2012-10-19	1
2008-10-20	0		2008-10-20	4		2008-10-20	2		2012-10-20	0		2012-10-20	0		2012-10-20	0
2008-10-21	4		2008-10-21	5		2008-10-21	2		2012-10-21	1		2012-10-21	0		2012-10-21	0
2008-10-22	2		2008-10-22	1		2008-10-22	1		2012-10-22	0		2012-10-22	0		2012-10-22	2
2008-10-23	2		2008-10-23	1		2008-10-23	1		2012-10-23	0		2012-10-23	0		2012-10-23	0
2008-10-24	0		2008-10-24	4		2008-10-24	2		2012-10-24	1		2012-10-24	0		2012-10-24	0
2008-10-25	1		2008-10-25	4		2008-10-25	3		2012-10-25	1		2012-10-25	0		2012-10-25	0
2008-10-26	1		2008-10-26	1		2008-10-26	1		2012-10-26	0		2012-10-26	0		2012-10-26	0
2008-10-27	0		2008-10-27	0		2008-10-27	0		2012-10-27	1		2012-10-27	0		2012-10-27	0
2008-10-28	0		2008-10-28	3		2008-10-28	0		2012-10-28	0		2012-10-28	0		2012-10-28	0
2008-10-29	0		2008-10-29	1		2008-10-29	0		2012-10-29	0		2012-10-29	0		2012-10-29	0
2008-10-30	4		2008-10-30	3		2008-10-30	1		2012-10-30	0		2012-10-30	0		2012-10-30	0
2008-10-31	0		2008-10-31	0		2008-10-31	0		2012-10-31	0		2012-10-31	1		2012-10-31	0
2009-07-01	0		2009-07-01	0		2009-07-01	0		2013-07-01	0		2013-07-01	0		2013-07-01	0
2009-07-02	0		2009-07-02	0		2009-07-02	0		2013-07-02	0		2013-07-02	0		2013-07-02	0
2009-07-03	0		2009-07-03	0		2009-07-03	0		2013-07-03	0		2013-07-03	0		2013-07-03	0
2009-07-04	1		2009-07-04	0		2009-07-04	0		2013-07-04	0		2013-07-04	0		2013-07-04	0
2009-07-05	1		2009-07-05	0		2009-07-05	0		2013-07-05	0		2013-07-05	0		2013-07-05	0
2009-07-06	0		2009-07-06	0		2009-07-06	0		2013-07-06	0		2013-07-06	0		2013-07-06	0
2009-07-07	0		2009-07-07	0		2009-07-07	0		2013-07-07	0		2013-07-07	0		2013-07-07	0
2009-07-08	0		2009-07-08	0		2009-07-08	0		2013-07-08	0		2013-07-08	0		2013-07-08	0
2009-07-09	0		2009-07-09	1		2009-07-09	0		2013-07-09	0		2013-07-09	0		2013-07-09	0
2009-07-10	0		2009-07-10	0		2009-07-10	0		2013-07-10	0		2013-07-10	0		2013-07-10	0
2009-07-11	0		2009-07-11	0		2009-07-11	0		2013-07-11	0		2013-07-11	0		2013-07-11	0
2009-07-12	0		2009-07-12	0		2009-07-12	0		2013-07-12	0		2013-07-12	0		2013-07-12	0
2009-07-13	1		2009-07-13	0		2009-07-13	0		2013-07-13	0		2013-07-13	0		2013-07-13	0
2009-07-14	0		2009-07-14	0		2009-07-14	0		2013-07-14	0		2013-07-14	0		2013-07-14	0
2009-07-15	0		2009-07-15	1		2009-07-15	0		2013-07-15	0		2013-07-15	0		2013-07-15	0
2009-07-16	0		2009-07-16	0		2009-07-16	0		2013-07-16	0		2013-07-16	0		2013-07-16	0
2009-07-17	2		2009-07-17	0		2009-07-17	0		2013-07-17	0		2013-07-17	0		2013-07-17	0
2009-07-18	1		2009-07-18	0		2009-07-18	1		2013-07-18	0		2013-07-18	0		2013-07-18	0
2009-07-19	0		2009-07-19	0		2009-07-19	0		2013-07-19	0		2013-07-19	0		2013-07-19	0
2009-07-20	1		2009-07-20	0		2009-07-20	0		2013-07-20	0		2013-07-20	0		2013-07-20	0
2009-07-21	3		2009-07-21	1		2009-07-21	3		2013-07-21	0		2013-07-21	0		2013-07-21	0
2009-07-22	1		2009-07-22	0		2009-07-22	0		2013-07-22	0		2013-07-22	0		2013-07-22	0
2009-07-23	4		2009-07-23	1		2009-07-23	2		2013-07-23	0		2013-07-23	0		2013-07-23	0
2009-07-24	3		2009-07-24	1		2009-07-24	1		2013-07-24	0		2013-07-24	0		2013-07-24	0
2009-07-25	5		2009-07-25	11		2009-07-25	1		2013-07-25	0		2013-07-25	0		2013-07-25	0
2009-07-26	3		2009-07-26	1		2009-07-26	1		2013-07-26	0		2013-07-26	0		2013-07-26	0
2009-07-27	0		2009-07-27	1		2009-07-27	1		2013-07-27	0		2013-07-27	0		2013-07-27	0
2009-07-28	2		2009-07-28	19		2009-07-28	11		2013-07-28	0		2013-07-28	0		2013-07-28	0
2009-07-29	3		2009-07-29	8		2009-07-29	3		2013-07-29	0		2013-07-29	0		2013-07-29	0
2009-07-30	11		2009-07-30	7		2009-07-30	9		2013-07-30	0		2013-07-30	0		2013-07-30	0
2009-07-31	9		2009-07-31	5		2009-07-31	3		2013-07-31	0		2013-07-31	0		2013-07-31	0
2009-08-01	7		2009-08-01	7		2009-08-01	5		2013-08-01	0		2013-08-01	0		2013-08-01	0
2009-08-02	10		2009-08-02	16		2009-08-02	9		2013-08-02	0		2013-08-02	0		2013-08-02	0
2009-08-03	6		2009-08-03	39		2009-08-03	3		2013-08-03	0		2013-08-03	1		2013-08-03	0
2009-08-04	14		2009-08-04	14		2009-08-04	10		2013-08-04	0		2013-08-04	0		2013-08-04	0
2009-08-05	23		2009-08-05	23		2009-08-05	8		2013-08-05	0		2013-08-05	0		2013-08-05	0
2009-08-06	39		2009-08-06	39		2009-08-06	7		2013-08-06	0		2013-08-06	0		2013-08-06	0
2009-08-07	17		2009-08-07	17		2009-08-07	10		2013-08-07	0		2013-08-07	1		2013-08-07	0
2009-08-08	90		2009-08-08	90		2009-08-08	50		2013-08-08	0		2013-08-08	0		2013-08-08	0
2009-08-09	38		2009-08-09	38		2009-08-09	12		2013-08-09	1		2013-08-09	2		2013-08-09	0
2009-08-10	67		2009-08-10	30		2009-08-10	6		2013-08-10	0		2013-08-10	0		2013-08-10	1
2009-08-11	80		2009-08-11	65		2009-08-11	19		2013-08-11	0		2013-08-11	3		2013-08-11	1
2009-08-12	67		2009-08-12	111		2009-08-12	35		2013-08-12	3		2013-08-12	1		2013-08-12	2
2009-08-13	119		2009-08-13	67		2009-08-13	35		2013-08-13	3		2013-08-13	5		2013-08-13	4
2009-08-14	107		2009-08-14	66		2009-08-14	17		2013-08-14	2		2013-08-14	1		2013-08-14	3
2009-08-15	74		2009-08-15	77		2009-08-15	36		2013-08-15	3		2013-08-15	1		2013-08-15	3
2009-08-16	62		2009-08-16	187		2009-08-16	75		2013-08-16	5		2013-08-16	2		2013-08-16	7
2009-08-17	143		2009-08-17	222		2009-08-17	106		2013-08-17	11		2013-08-17	5		2013-08-17	2
2009-08-18	254		2009-08-18	199		2009-08-18	57		2013-08-18	4		2013-08-18	6		2013-08-18	4
2009-08-19	214		2009-08-19	331		2009-08-19	152		2013-08-19	4		2013-08-19	6		2013-08-19	6
2009-08-20	224		2009-08-20	284		2009-08-20	170		2013-08-20	4		2013-08-20	6		2013-08-20	5
2009-08-21	254		2009-08-21	265		2009-08-21	324		2013-08-21	3		2013-08-21	2		2013-08-21	2
2009-08-22	176		2009-08-22	259		2009-08-22	110		2013-08-22	4		2013-08-22	3		2013-08-22	5
2009-08-23	174		2009-08-23	280		2009-08-23	160		2013-08-23	2		2013-08-23	5		2013-08-23	6
2009-08-24	39		2009-08-24	248		2009-08-24	66		2013-08-24	1		2013-08-24	3		2013-08-24	3
2009-08-25	169		2009-08-25	227		2009-08-25	61		2013-08-25	0		2013-08-25	1		2013-08-25	2
2009-08-26	232		2009-08-26	178		2009-08-26	46		2013-08-26	1		2013-08-26	2		2013-08-26	1
2009-08-27	300		2009-08-27	154		2009-08-27	127		2013-08-27	1		2013-08-27	0		2013-08-27	1
2009-08-28	180		2009-08-28	262		2009-08-28	203		2013-08-28	2		2013-08-28	1		2013-08-28	1
2009-08-29	98		2009-08-29	299		2009-08-29	244		2013-08-29	0		2013-08-29	1		2013-08-29	0
2009-08-30	261		2009-08-30	303		2009-08-30	264		2013-08-30	0		2013-08-30	0		2013-08-30	2
2009-08-31	308		2009-08-31	89		2009-08-31	90		2013-08-31	0		2013-08-31	0		2013-08-31	0
2009-09-01	194		2009-09-01	184		2009-09-01	232		2013-09-01	0		2013-09-01	0		2013-09-01	0
2009-09-02	250		2009-09-02	213		2009-09-02	187		2013-09-02	1		2013-09-02	1		2013-09-02	1
2009-09-03	129		2009-09-03	217		2009-09-03	181		2013-09-03	2		2013-09-03	0		2013-09-03	0
2009-09-04	190		2009-09-04	57		2009-09-04	235		2013-09-04	2		2013-09-04	0		2013-09-04	0
2009-09-05	214		2009-09-05	210		2009-09-05	281		2013-09-05	0		2013-09-05	0		2013-09-05	0
2009-09-06	122		2009-09-06	137		2009-09-06	182		2013-09-06	4		2013-09-06	0		2013-09-06	0
2009-09-07	104		2009-09-07	130		2009-09-07	197		2013-09-07	0		2013-09-07	0		2013-09-07	0
2009-09-08	144		2009-09-08	122		2009-09-08	115		2013-09-08	0		2013-09-08	0		2013-09-08	0
2009-09-09	149		2009-09-09	146		2009-09-09	160		2013-09-09	1		2013-09-09	0		2013-09-09	0
2009-09-10	166		2009-09-10	175		2009-09-10	199		2013-09-10	0		2013-09-10	0		2013-09-10	1
2009-09-11	133		2009-09-11	268		2009-09-11	204		2013-09-11	0		2013-09-11	0		2013-09-11	0
2009-09-12	103		2009-09-12	266		2009-09-12	195		2013-09-12	0		2013-09-12	0		2013-09-12	0
2009-09-13	95		2009-09-13	144		2009-09-13	195		2013-09-13	0		2013-09-13	0		2013-09-13	0
2009-09-14	14		2009-09-14	113		2009-09-14	26		2013-09-14	0		2013-09-14	0		2013-09-14	0
2009-09-15	38		2009-09-15	53		2009-09-15	22		2013-09-15	0		2013-09-15	0		2013-09-15	0
2009-09-16	1		2009-09-16	3		2009-09-16	2		2013-09-16	0		2013-09-16	0		2013-09-16	0
2009-09-17	42		2009-09-17	25		2009-09-17	42		2013-09-17	2		2013-09-17	0		2013-09-17	2
2009-09-18	28		2009-09-18	21		2009-09-18	28		2013-09-18	1		2013-09-18	1		2013-09-18	1
2009-09-19	24		2009-09-19	19		2009-09-19	24		2013-09-19	1		2013-09-19	5		2013-09-19	1
2009-09-20	22		2009-09-20	62		2009-09-20	22		2013-09-20	2		2013-09-20	3		2013-09-20	2
2009-09-21	20		2009-09-21	23		2009-09-21	5		2013-09-21	11		2013-09-21	7		2013-09-21	11
2009-09-22	29		2009-09-22	9		2009-09-22	16		2013-09-22	18		2013-09-22	14		2013-09-22	18
2009-09-23	20		2009-09-23	23		2009-09-23	34		2013-09-23	6		2013-09-23	7		2013-09-23	8
2009-09-24	25		2009-09-24	19		2009-09-24	27		2013-09-24	4		2013-09-24	1		2013-09-24	3
2009-09-25	13		2009-09-25	15		2009-09-25	22		2013-09-25	3		2013-09-25	2		2013-09-25	4
2009-09-26	12		2009-09-26	12		2009-09-26	14		2013-09-26	3		2013-09-26	2		2013-09-26	6
2009-09-27	10		2009-09-27	16		2009-09-27	12		2013-09-27	2		2013-09-27	0		2013-09-27	3
2009-09-28	15		2009-09-28	6		2009-09-28	18		2013-09-28	0		2013-09-28	1		2013-09-28	1
2009-09-29	5		2009-09-29	20		2009-09-29	16		2013-09-29	0		2013-09-29	0		2013-09-29	3
2009-09-30	5		2009-09-30	18		2009-09-30	14		2013-09-30	2		2013-09-30	0		2013-09-30	0
2009-10-01	8		2009-10-01	11		2009-10-01	9		2013-10-01	0		2013-10-01	1		2013-10-01	0
2009-10-02	5		2009-10-02	15		2009-10-02	6		2013-10-02	5		2013-10-02	7		2013-10-02	2
2009-10-03	9		2009-10-03	8		2009-10-03	8		2013-10-03	7		2013-10-03	4		2013-10-03	5
2009-10-04	4		2009-10-04	11		2009-10-04	7		2013-10-04	2		2013-10-04	0		2013-10-04	4
2009-10-05	7		2009-10-05	2		2009-10-05	6		2013-10-05	2		2013-10-05	0		2013-10-05	2
2009-10-06	4		2009-10-06	30		2009-10-06	7		2013-10-06	0		2013-10-06	0		2013-10-06	1
2009-10-07	3		2009-10-07	13		2009-10-07	4		2013-10-07	0		2013-10-07	0		2013-10-07	0
2009-10-08	7		2009-10-08	4		2009-10-08	2		2013-10-08	1		2013-10-08	3		2013-10-08	2
2009-10-09	5		2009-10-09	4		2009-10-09	1		2013-10-09	1		2013-10-09	0		2013-10-09	4
2009-10-10	2		2009-10-10	5		2009-10-10	1		2013-10-10	0		2013-10-10	3		2013-10-10	1
2009-10-11	4		2009-10-11	2		2009-10-11	3		2013-10-11	1		2013-10-11	1		2013-10-11	2
2009-10-12	3		2009-10-12	21		2009-10-12	1		2013-10-12	0		2013-10-12	2		2013-10-12	0
2009-10-13	2		2009-10-13	10		2009-10-13	1		2013-10-13	0		2013-10-13	0		2013-10-13	0
2009-10-14	2		2009-10-14	9		2009-10-14	0		2013-10-14	1		2013-10-14	0		2013-10-14	0
2009-10-15	5		2009-10-15	4		2009-10-15	3		2013-10-15	0		2013-10-15	0		2013-10-15	0
2009-10-16	3		2009-10-16	5		2009-10-16	0		2013-10-16	0		2013-10-16	0		2013-10-16	0
2009-10-17	3		2009-10-17	3		2009-10-17	2		2013-10-17	0		2013-10-17	2		2013-10-17	0
2009-10-18	4		2009-10-18	2		2009-10-18	2		2013-10-18	0		2013-10-18	0		2013-10-18	0
2009-10-19	0		2009-10-19	1		2009-10-19	0		2013-10-19	0		2013-10-19	0		2013-10-19	0
2009-10-20	1		2009-10-20	0		2009-10-20	1		2013-10-20	0		2013-10-20	0		2013-10-20	0
2009-10-21	0		2009-10-21	0		2009-10-21	0		2013-10-21	0		2013-10-21	0		2013-10-21	0
2009-10-22	0		2009-10-22	0		2009-10-22	1		2013-10-22	0		2013-10-22	0		2013-10-22	0
2009-10-23	3		2009-10-23	0		2009-10-23	0		2013-10-23	0		2013-10-23	0		2013-10-23	0
2009-10-24	3		2009-10-24	0		2009-10-24	0		2013-10-24	0		2013-10-24	0		2013-10-24	0
2009-10-25	1		2009-10-25	0		2009-10-25	1		2013-10-25	0		2013-10-25	0		2013-10-25	0
2009-10-26	0		2009-10-26	0		2009-10-26	0		2013-10-26	0		2013-10-26	1		2013-10-26	0
2009-10-27	2		2009-10-27	0		2009-10-27	0		2013-10-27	0		2013-10-27	0		2013-10-27	0
2009-10-28	1		2009-10-28	1		2009-10-28	1		2013-10-28	0		2013-10-28	0		2013-10-28	0
2009-10-29	2		2009-10-29	0		2009-10-29	0		2013-10-29	0		2013-10-29	0		2013-10-29	0
2009-10-30	2		2009-10-30	1		2009-10-30	0		2013-10-30	0		2013-10-30	0		2013-10-30	0
2009-10-31	1		2009-10-31	0		2009-10-31	0		2013-10-31	1		2013-10-31	0		2013-10-31	1
2010-07-01	0		2010-07-01	0		2010-07-01	0		2014-07-01	0		2014-07-01	0		2014-07-01	0
2010-07-02	1		2010-07-02	0		2010-07-02	0		2014-07-02	0		2014-07-02	0		2014-07-02	0
2010-07-03	0		2010-07-03	0		2010-07-03	0		2014-07-03	0		2014-07-03	0		2014-07-03	0
2010-07-04	0		2010-07-04	0		2010-07-04	0		2014-07-04	0		2014-07-04	0		2014-07-04	0
2010-07-05	0		2010-07-05	0		2010-07-05	0		2014-07-05	0		2014-07-05	0		2014-07-05	0
2010-07-06	0		2010-07-06	0		2010-07-06	0		2014-07-06	0		2014-07-06	0		2014-07-06	0
2010-07-07	0		2010-07-07	0		2010-07-07	0		2014-07-07	0		2014-07-07	0		2014-07-07	0
2010-07-08	0		2010-07-08	0		2010-07-08	0		2014-07-08	0		2014-07-08	0		2014-07-08	0
2010-07-09	0		2010-07-09	0		2010-07-09	0		2014-07-09	0		2014-07-09	0		2014-07-09	0
2010-07-10	0		2010-07-10	0		2010-07-10	0		2014-07-10	0		2014-07-10	0		2014-07-10	0
2010-07-11	0		2010-07-11	1		2010-07-11	0		2014-07-11	0		2014-07-11	0		2014-07-11	0
2010-07-12	0		2010-07-12	0		2010-07-12	0		2014-07-12	0		2014-07-12	0		2014-07-12	0
2010-07-13	0		2010-07-13	0		2010-07-13	0		2014-07-13	0		2014-07-13	0		2014-07-13	0
2010-07-14	0		2010-07-14	0		2010-07-14	0		2014-07-14	0		2014-07-14	0		2014-07-14	0
2010-07-15	0		2010-07-15	0		2010-07-15	0		2014-07-15	0		2014-07-15	0		2014-07-15	0
2010-07-16	0		2010-07-16	0		2010-07-16	3		2014-07-16	0		2014-07-16	0		2014-07-16	0
2010-07-17	0		2010-07-17	0		2010-07-17	0		2014-07-17	0		2014-07-17	0		2014-07-17	0
2010-07-18	0		2010-07-18	0		2010-07-18	0		2014-07-18	0		2014-07-18	0		2014-07-18	0
2010-07-19	0		2010-07-19	1		2010-07-19	0		2014-07-19	0		2014-07-19	0		2014-07-19	0
2010-07-20	0		2010-07-20	0		2010-07-20	0		2014-07-20	0		2014-07-20	0		2014-07-20	0
2010-07-21	0		2010-07-21	0		2010-07-21	0		2014-07-21	0		2014-07-21	0		2014-07-21	0
2010-07-22	0		2010-07-22	0		2010-07-22	1		2014-07-22	0		2014-07-22	0		2014-07-22	0
2010-07-23	0		2010-07-23	0		2010-07-23	0		2014-07-23	0		2014-07-23	0		2014-07-23	0
2010-07-24	0		2010-07-24	0		2010-07-24	0		2014-07-24	0		2014-07-24	0		2014-07-24	0
2010-07-25	0		2010-07-25	0		2010-07-25	0		2014-07-25	0		2014-07-25	0		2014-07-25	0
2010-07-26	0		2010-07-26	0		2010-07-26	0		2014-07-26	0		2014-07-26	0		2014-07-26	0
2010-07-27	0		2010-07-27	0		2010-07-27	0		2014-07-27	0		2014-07-27	0		2014-07-27	0
2010-07-28	0		2010-07-28	1		2010-07-28	1		2014-07-28	0		2014-07-28	0		2014-07-28	0
2010-07-29	0		2010-07-29	0		2010-07-29	0		2014-07-29	0		2014-07-29	0		2014-07-29	0
2010-07-30	0		2010-07-30	0		2010-07-30	0		2014-07-30	0		2014-07-30	0		2014-07-30	0
2010-07-31	1		2010-07-31	0		2010-07-31	0		2014-07-31	0		2014-07-31	0		2014-07-31	0
2010-08-01	0		2010-08-01	1		2010-08-01	0		2014-08-01	0		2014-08-01	0		2014-08-01	0
2010-08-02	1		2010-08-02	1		2010-08-02	1		2014-08-02	0		2014-08-02	0		2014-08-02	0
2010-08-03	0		2010-08-03	1		2010-08-03	1		2014-08-03	0		2014-08-03	0		2014-08-03	0
2010-08-04	0		2010-08-04	1		2010-08-04	1		2014-08-04	0		2014-08-04	0		2014-08-04	0
2010-08-05	0		2010-08-05	2		2010-08-05	0		2014-08-05	2		2014-08-05	0		2014-08-05	2
2010-08-06	1		2010-08-06	0		2010-08-06	1		2014-08-06	0		2014-08-06	0		2014-08-06	0
2010-08-07	2		2010-08-07	1		2010-08-07	1		2014-08-07	1		2014-08-07	0		2014-08-07	0
2010-08-08	8		2010-08-08	4		2010-08-08	5		2014-08-08	0		2014-08-08	1		2014-08-08	2
2010-08-09	1		2010-08-09	0		2010-08-09	4		2014-08-09	2		2014-08-09	1		2014-08-09	3
2010-08-10	10		2010-08-10	0		2010-08-10	4		2014-08-10	2		2014-08-10	0		2014-08-10	1
2010-08-11	4		2010-08-11	2		2010-08-11	4		2014-08-11	4		2014-08-11	12		2014-08-11	5
2010-08-12	14		2010-08-12	9		2010-08-12	4		2014-08-12	3		2014-08-12	9		2014-08-12	2
2010-08-13	9		2010-08-13	1		2010-08-13	7		2014-08-13	2		2014-08-13	4		2014-08-13	0
2010-08-14	4		2010-08-14	7		2010-08-14	4		2014-08-14	4		2014-08-14	4		2014-08-14	2
2010-08-15	5		2010-08-15	3		2010-08-15	14		2014-08-15	1		2014-08-15	2		2014-08-15	3
2010-08-16	38		2010-08-16	33		2010-08-16	38		2014-08-16	2		2014-08-16	3		2014-08-16	1
2010-08-17	87		2010-08-17	133		2010-08-17	87		2014-08-17	0		2014-08-17	4		2014-08-17	1
2010-08-18	62		2010-08-18	107		2010-08-18	62		2014-08-18	9		2014-08-18	2		2014-08-18	4
2010-08-19	47		2010-08-19	68		2010-08-19	47		2014-08-19	2		2014-08-19	2		2014-08-19	1
2010-08-20	102		2010-08-20	76		2010-08-20	102		2014-08-20	2		2014-08-20	1		2014-08-20	4
2010-08-21	79		2010-08-21	32		2010-08-21	79		2014-08-21	2		2014-08-21	10		2014-08-21	7
2010-08-22	45		2010-08-22	28		2010-08-22	45		2014-08-22	2		2014-08-22	1		2014-08-22	5
2010-08-23	154		2010-08-23	105		2010-08-23	56		2014-08-23	0		2014-08-23	1		2014-08-23	1
2010-08-24	104		2010-08-24	589		2010-08-24	256		2014-08-24	1		2014-08-24	0		2014-08-24	0
2010-08-25	113		2010-08-25	465		2010-08-25	409		2014-08-25	1		2014-08-25	2		2014-08-25	1
2010-08-26	296		2010-08-26	220		2010-08-26	270		2014-08-26	0		2014-08-26	0		2014-08-26	2
2010-08-27	172		2010-08-27	117		2010-08-27	85		2014-08-27	1		2014-08-27	1		2014-08-27	0
2010-08-28	156		2010-08-28	136		2010-08-28	41		2014-08-28	1		2014-08-28	0		2014-08-28	1
2010-08-29	77		2010-08-29	10		2010-08-29	58		2014-08-29	1		2014-08-29	1		2014-08-29	0
2010-08-30	56		2010-08-30	593		2010-08-30	116		2014-08-30	0		2014-08-30	1		2014-08-30	0
2010-08-31	90		2010-08-31	767		2010-08-31	57		2014-08-31	0		2014-08-31	0		2014-08-31	1
2010-09-01	255		2010-09-01	518		2010-09-01	145		2014-09-01	0		2014-09-01	0		2014-09-01	1
2010-09-02	184		2010-09-02	571		2010-09-02	122		2014-09-02	0		2014-09-02	1		2014-09-02	0
2010-09-03	155		2010-09-03	244		2010-09-03	140		2014-09-03	0		2014-09-03	0		2014-09-03	0
2010-09-04	144		2010-09-04	115		2010-09-04	65		2014-09-04	0		2014-09-04	0		2014-09-04	0
2010-09-05	138		2010-09-05	262		2010-09-05	192		2014-09-05	0		2014-09-05	0		2014-09-05	0
2010-09-06	129		2010-09-06	168		2010-09-06	133		2014-09-06	0		2014-09-06	0		2014-09-06	0
2010-09-07	37		2010-09-07	128		2010-09-07	69		2014-09-07	0		2014-09-07	0		2014-09-07	0
2010-09-08	54		2010-09-08	135		2010-09-08	54		2014-09-08	1		2014-09-08	0		2014-09-08	0
2010-09-09	84		2010-09-09	157		2010-09-09	100		2014-09-09	0		2014-09-09	0		2014-09-09	0
2010-09-10	51		2010-09-10	116		2010-09-10	85		2014-09-10	0		2014-09-10	0		2014-09-10	0
2010-09-11	70		2010-09-11	70		2010-09-11	120		2014-09-11	1		2014-09-11	0		2014-09-11	1
2010-09-12	67		2010-09-12	172		2010-09-12	83		2014-09-12	0		2014-09-12	0		2014-09-12	0
2010-09-13	7		2010-09-13	83		2010-09-13	84		2014-09-13	0		2014-09-13	0		2014-09-13	0
2010-09-14	10		2010-09-14	10		2010-09-14	93		2014-09-14	0		2014-09-14	1		2014-09-14	2
2010-09-15	5		2010-09-15	45		2010-09-15	67		2014-09-15	1		2014-09-15	2		2014-09-15	4
2010-09-16	12		2010-09-16	31		2010-09-16	46		2014-09-16	1		2014-09-16	10		2014-09-16	2
2010-09-17	17		2010-09-17	34		2010-09-17	28		2014-09-17	9		2014-09-17	9		2014-09-17	11
2010-09-18	42		2010-09-18	56		2010-09-18	13		2014-09-18	10		2014-09-18	7		2014-09-18	3
2010-09-19	31		2010-09-19	69		2010-09-19	20		2014-09-19	1		2014-09-19	0		2014-09-19	0
2010-09-20	21		2010-09-20	32		2010-09-20	12		2014-09-20	1		2014-09-20	4		2014-09-20	3
2010-09-21	2		2010-09-21	6		2010-09-21	11		2014-09-21	8		2014-09-21	1		2014-09-21	1
2010-09-22	3		2010-09-22	4		2010-09-22	13		2014-09-22	2		2014-09-22	2		2014-09-22	1
2010-09-23	18		2010-09-23	6		2010-09-23	5		2014-09-23	6		2014-09-23	8		2014-09-23	15
2010-09-24	15		2010-09-24	0		2010-09-24	21		2014-09-24	4		2014-09-24	7		2014-09-24	8
2010-09-25	11		2010-09-25	2		2010-09-25	12		2014-09-25	2		2014-09-25	8		2014-09-25	4
2010-09-26	11		2010-09-26	17		2010-09-26	6		2014-09-26	0		2014-09-26	2		2014-09-26	4
2010-09-27	4		2010-09-27	5		2010-09-27	5		2014-09-27	3		2014-09-27	3		2014-09-27	4
2010-09-28	2		2010-09-28	1		2010-09-28	1		2014-09-28	1		2014-09-28	5		2014-09-28	3
2010-09-29	1		2010-09-29	1		2010-09-29	4		2014-09-29	2		2014-09-29	2		2014-09-29	1
2010-09-30	2		2010-09-30	0		2010-09-30	2		2014-09-30	1		2014-09-30	6		2014-09-30	7
2010-10-01	3		2010-10-01	4		2010-10-01	5		2014-10-01	4		2014-10-01	2		2014-10-01	9
2010-10-02	9		2010-10-02	4		2010-10-02	3		2014-10-02	3		2014-10-02	16		2014-10-02	10
2010-10-03	5		2010-10-03	2		2010-10-03	0		2014-10-03	6		2014-10-03	6		2014-10-03	11
2010-10-04	2		2010-10-04	0		2010-10-04	0		2014-10-04	3		2014-10-04	6		2014-10-04	1
2010-10-05	2		2010-10-05	0		2010-10-05	0		2014-10-05	2		2014-10-05	4		2014-10-05	4
2010-10-06	1		2010-10-06	1		2010-10-06	2		2014-10-06	0		2014-10-06	5		2014-10-06	1
2010-10-07	1		2010-10-07	3		2010-10-07	0		2014-10-07	0		2014-10-07	0		2014-10-07	0
2010-10-08	6		2010-10-08	3		2010-10-08	2		2014-10-08	0		2014-10-08	1		2014-10-08	0
2010-10-09	3		2010-10-09	0		2010-10-09	1		2014-10-09	0		2014-10-09	0		2014-10-09	0
2010-10-10	0		2010-10-10	0		2010-10-10	0		2014-10-10	0		2014-10-10	0		2014-10-10	0
2010-10-11	0		2010-10-11	0		2010-10-11	1		2014-10-11	0		2014-10-11	0		2014-10-11	0
2010-10-12	0		2010-10-12	0		2010-10-12	1		2014-10-12	0		2014-10-12	0		2014-10-12	0
2010-10-13	1		2010-10-13	0		2010-10-13	1		2014-10-13	0		2014-10-13	0		2014-10-13	0
2010-10-14	1		2010-10-14	2		2010-10-14	9		2014-10-14	0		2014-10-14	0		2014-10-14	2
2010-10-15	5		2010-10-15	1		2010-10-15	0		2014-10-15	0		2014-10-15	0		2014-10-15	0
2010-10-16	1		2010-10-16	1		2010-10-16	1		2014-10-16	0		2014-10-16	0		2014-10-16	0
2010-10-17	1		2010-10-17	0		2010-10-17	0		2014-10-17	0		2014-10-17	0		2014-10-17	0
2010-10-18	2		2010-10-18	1		2010-10-18	0		2014-10-18	0		2014-10-18	0		2014-10-18	0
2010-10-19	1		2010-10-19	0		2010-10-19	0		2014-10-19	0		2014-10-19	0		2014-10-19	0
2010-10-20	0		2010-10-20	0		2010-10-20	0		2014-10-20	0		2014-10-20	0		2014-10-20	0
2010-10-21	1		2010-10-21	0		2010-10-21	0		2014-10-21	0		2014-10-21	0		2014-10-21	0
2010-10-22	0		2010-10-22	0		2010-10-22	0		2014-10-22	0		2014-10-22	1		2014-10-22	0
2010-10-23	1		2010-10-23	0		2010-10-23	0		2014-10-23	0		2014-10-23	0		2014-10-23	0
2010-10-24	0		2010-10-24	0		2010-10-24	0		2014-10-24	0		2014-10-24	0		2014-10-24	0
2010-10-25	0		2010-10-25	0		2010-10-25	0		2014-10-25	0		2014-10-25	0		2014-10-25	0
2010-10-26	0		2010-10-26	0		2010-10-26	1		2014-10-26	0		2014-10-26	0		2014-10-26	0
2010-10-27	0		2010-10-27	0		2010-10-27	0		2014-10-27	0		2014-10-27	0		2014-10-27	0
2010-10-28	1		2010-10-28	1		2010-10-28	1		2014-10-28	0		2014-10-28	0		2014-10-28	0
2010-10-29	0		2010-10-29	0		2010-10-29	0		2014-10-29	0		2014-10-29	0		2014-10-29	0
2010-10-30	0		2010-10-30	0		2010-10-30	0		2014-10-30	0		2014-10-30	0		2014-10-30	0
2010-10-31	0		2010-10-31	0		2010-10-31	0		2014-10-31	0		2014-10-31	0		2014-10-31	0
2011-07-01	0		2011-07-01	0		2011-07-01	0		2015-07-01	0		2015-07-01	0		2015-07-01	0
2011-07-02	1		2011-07-02	0		2011-07-02	1		2015-07-02	0		2015-07-02	0		2015-07-02	0
2011-07-03	1		2011-07-03	0		2011-07-03	1		2015-07-03	0		2015-07-03	0		2015-07-03	0
2011-07-04	1		2011-07-04	0		2011-07-04	1		2015-07-04	0		2015-07-04	0		2015-07-04	0
2011-07-05	1		2011-07-05	0		2011-07-05	0		2015-07-05	0		2015-07-05	0		2015-07-05	0
2011-07-06	1		2011-07-06	0		2011-07-06	0		2015-07-06	0		2015-07-06	0		2015-07-06	0
2011-07-07	1		2011-07-07	0		2011-07-07	0		2015-07-07	0		2015-07-07	0		2015-07-07	0
2011-07-08	0		2011-07-08	0		2011-07-08	0		2015-07-08	0		2015-07-08	0		2015-07-08	0
2011-07-09	1		2011-07-09	0		2011-07-09	0		2015-07-09	0		2015-07-09	0		2015-07-09	0
2011-07-10	1		2011-07-10	0		2011-07-10	0		2015-07-10	0		2015-07-10	0		2015-07-10	0
2011-07-11	0		2011-07-11	0		2011-07-11	2		2015-07-11	0		2015-07-11	0		2015-07-11	0
2011-07-12	0		2011-07-12	0		2011-07-12	0		2015-07-12	0		2015-07-12	0		2015-07-12	0
2011-07-13	1		2011-07-13	0		2011-07-13	0		2015-07-13	0		2015-07-13	0		2015-07-13	0
2011-07-14	0		2011-07-14	0		2011-07-14	1		2015-07-14	0		2015-07-14	0		2015-07-14	0
2011-07-15	1		2011-07-15	0		2011-07-15	0		2015-07-15	0		2015-07-15	0		2015-07-15	0
2011-07-16	1		2011-07-16	0		2011-07-16	0		2015-07-16	0		2015-07-16	0		2015-07-16	0
2011-07-17	1		2011-07-17	0		2011-07-17	0		2015-07-17	0		2015-07-17	0		2015-07-17	0
2011-07-18	0		2011-07-18	0		2011-07-18	0		2015-07-18	0		2015-07-18	0		2015-07-18	0
2011-07-19	0		2011-07-19	0		2011-07-19	0		2015-07-19	0		2015-07-19	0		2015-07-19	0
2011-07-20	0		2011-07-20	0		2011-07-20	0		2015-07-20	0		2015-07-20	0		2015-07-20	0
2011-07-21	0		2011-07-21	0		2011-07-21	0		2015-07-21	0		2015-07-21	0		2015-07-21	0
2011-07-22	1		2011-07-22	1		2011-07-22	0		2015-07-22	0		2015-07-22	0		2015-07-22	0
2011-07-23	1		2011-07-23	0		2011-07-23	0		2015-07-23	0		2015-07-23	0		2015-07-23	0
2011-07-24	2		2011-07-24	0		2011-07-24	0		2015-07-24	0		2015-07-24	0		2015-07-24	0
2011-07-25	1		2011-07-25	0		2011-07-25	0		2015-07-25	0		2015-07-25	0		2015-07-25	0
2011-07-26	1		2011-07-26	1		2011-07-26	1		2015-07-26	0		2015-07-26	0		2015-07-26	0
2011-07-27	1		2011-07-27	3		2011-07-27	0		2015-07-27	0		2015-07-27	0		2015-07-27	0
2011-07-28	5		2011-07-28	1		2011-07-28	2		2015-07-28	0		2015-07-28	0		2015-07-28	0
2011-07-29	1		2011-07-29	3		2011-07-29	1		2015-07-29	0		2015-07-29	0		2015-07-29	0
2011-07-30	2		2011-07-30	2		2011-07-30	0		2015-07-30	0		2015-07-30	0		2015-07-30	0
2011-07-31	0		2011-07-31	2		2011-07-31	2		2015-07-31	0		2015-07-31	0		2015-07-31	0
2011-08-01	4		2011-08-01	2		2011-08-01	1		2015-08-01	0		2015-08-01	0		2015-08-01	0
2011-08-02	6		2011-08-02	2		2011-08-02	3		2015-08-02	0		2015-08-02	0		2015-08-02	0
2011-08-03	8		2011-08-03	9		2011-08-03	17		2015-08-03	0		2015-08-03	0		2015-08-03	0
2011-08-04	15		2011-08-04	9		2011-08-04	10		2015-08-04	0		2015-08-04	0		2015-08-04	0
2011-08-05	9		2011-08-05	17		2011-08-05	13		2015-08-05	0		2015-08-05	0		2015-08-05	0
2011-08-06	8		2011-08-06	18		2011-08-06	8		2015-08-06	0		2015-08-06	0		2015-08-06	0
2011-08-07	9		2011-08-07	27		2011-08-07	7		2015-08-07	0		2015-08-07	0		2015-08-07	0
2011-08-08	12		2011-08-08	12		2011-08-08	12		2015-08-08	0		2015-08-08	0		2015-08-08	0
2011-08-09	20		2011-08-09	75		2011-08-09	56		2015-08-09	0		2015-08-09	0		2015-08-09	0
2011-08-10	16		2011-08-10	97		2011-08-10	25		2015-08-10	0		2015-08-10	0		2015-08-10	0
2011-08-11	49		2011-08-11	53		2011-08-11	29		2015-08-11	1		2015-08-11	1		2015-08-11	0
2011-08-12	59		2011-08-12	45		2011-08-12	18		2015-08-12	1		2015-08-12	2		2015-08-12	0
2011-08-13	71		2011-08-13	84		2011-08-13	26		2015-08-13	3		2015-08-13	1		2015-08-13	0
2011-08-14	75		2011-08-14	71		2011-08-14	45		2015-08-14	0		2015-08-14	1		2015-08-14	0
2011-08-15	80		2011-08-15	100		2011-08-15	6		2015-08-15	0		2015-08-15	0		2015-08-15	0
2011-08-16	94		2011-08-16	78		2011-08-16	67		2015-08-16	1		2015-08-16	1		2015-08-16	0
2011-08-17	66		2011-08-17	145		2011-08-17	183		2015-08-17	6		2015-08-17	6		2015-08-17	1
2011-08-18	46		2011-08-18	175		2011-08-18	113		2015-08-18	1		2015-08-18	1		2015-08-18	1
2011-08-19	89		2011-08-19	214		2011-08-19	129		2015-08-19	1		2015-08-19	0		2015-08-19	0
2011-08-20	224		2011-08-20	128		2011-08-20	152		2015-08-20	4		2015-08-20	0		2015-08-20	0
2011-08-21	147		2011-08-21	193		2011-08-21	158		2015-08-21	5		2015-08-21	0		2015-08-21	0
2011-08-22	133		2011-08-22	299		2011-08-22	174		2015-08-22	6		2015-08-22	0		2015-08-22	0
2011-08-23	116		2011-08-23	1001		2011-08-23	43		2015-08-23	0		2015-08-23	0		2015-08-23	0
2011-08-24	110		2011-08-24	311		2011-08-24	26		2015-08-24	1		2015-08-24	0		2015-08-24	0
2011-08-25	164		2011-08-25	220		2011-08-25	70		2015-08-25	0		2015-08-25	2		2015-08-25	2
2011-08-26	193		2011-08-26	241		2011-08-26	77		2015-08-26	1		2015-08-26	0		2015-08-26	0
2011-08-27	253		2011-08-27	309		2011-08-27	256		2015-08-27	0		2015-08-27	0		2015-08-27	0
2011-08-28	239		2011-08-28	458		2011-08-28	209		2015-08-28	0		2015-08-28	2		2015-08-28	0
2011-08-29	125		2011-08-29	176		2011-08-29	81		2015-08-29	0		2015-08-29	0		2015-08-29	0
2011-08-30	115		2011-08-30	115		2011-08-30	90		2015-08-30	0		2015-08-30	0		2015-08-30	0
2011-08-31	124		2011-08-31	48		2011-08-31	122		2015-08-31	1		2015-08-31	0		2015-08-31	0
2011-09-01	141		2011-09-01	40		2011-09-01	75		2015-09-01	1		2015-09-01	0		2015-09-01	0
2011-09-02	138		2011-09-02	125		2011-09-02	70		2015-09-02	0		2015-09-02	0		2015-09-02	1
2011-09-03	69		2011-09-03	216		2011-09-03	112		2015-09-03	0		2015-09-03	0		2015-09-03	0
2011-09-04	12		2011-09-04	16		2011-09-04	31		2015-09-04	0		2015-09-04	0		2015-09-04	0
2011-09-05	65		2011-09-05	22		2011-09-05	64		2015-09-05	0		2015-09-05	0		2015-09-05	1
2011-09-06	63		2011-09-06	190		2011-09-06	11		2015-09-06	0		2015-09-06	0		2015-09-06	1
2011-09-07	33		2011-09-07	96		2011-09-07	96		2015-09-07	0		2015-09-07	0		2015-09-07	0
2011-09-08	174		2011-09-08	98		2011-09-08	78		2015-09-08	0		2015-09-08	0		2015-09-08	0
2011-09-09	33		2011-09-09	84		2011-09-09	95		2015-09-09	0		2015-09-09	0		2015-09-09	0
2011-09-10	65		2011-09-10	115		2011-09-10	91		2015-09-10	0		2015-09-10	0		2015-09-10	0
2011-09-11	45		2011-09-11	113		2011-09-11	110		2015-09-11	0		2015-09-11	0		2015-09-11	0
2011-09-12	62		2011-09-12	149		2011-09-12	147		2015-09-12	0		2015-09-12	0		2015-09-12	0
2011-09-13	7		2011-09-13	93		2011-09-13	93		2015-09-13	0		2015-09-13	0		2015-09-13	0
2011-09-14	74		2011-09-14	45		2011-09-14	70		2015-09-14	0		2015-09-14	0		2015-09-14	0
2011-09-15	68		2011-09-15	73		2011-09-15	52		2015-09-15	0		2015-09-15	3		2015-09-15	0
2011-09-16	53		2011-09-16	41		2011-09-16	63		2015-09-16	0		2015-09-16	0		2015-09-16	0
2011-09-17	31		2011-09-17	43		2011-09-17	18		2015-09-17	1		2015-09-17	0		2015-09-17	1
2011-09-18	23		2011-09-18	26		2011-09-18	11		2015-09-18	4		2015-09-18	0		2015-09-18	2
2011-09-19	12		2011-09-19	115		2011-09-19	44		2015-09-19	3		2015-09-19	0		2015-09-19	1
2011-09-20	10		2011-09-20	46		2011-09-20	3		2015-09-20	4		2015-09-20	0		2015-09-20	0
2011-09-21	7		2011-09-21	61		2011-09-21	13		2015-09-21	14		2015-09-21	2		2015-09-21	21
2011-09-22	1		2011-09-22	33		2011-09-22	14		2015-09-22	14		2015-09-22	12		2015-09-22	31
2011-09-23	9		2011-09-23	44		2011-09-23	12		2015-09-23	1		2015-09-23	0		2015-09-23	8
2011-09-24	2		2011-09-24	39		2011-09-24	9		2015-09-24	7		2015-09-24	0		2015-09-24	5
2011-09-25	1		2011-09-25	24		2011-09-25	6		2015-09-25	5		2015-09-25	0		2015-09-25	15
2011-09-26	9		2011-09-26	21		2011-09-26	9		2015-09-26	5		2015-09-26	0		2015-09-26	26
2011-09-27	13		2011-09-27	24		2011-09-27	13		2015-09-27	1		2015-09-27	0		2015-09-27	15
2011-09-28	7		2011-09-28	12		2011-09-28	7		2015-09-28	5		2015-09-28	3		2015-09-28	2
2011-09-29	7		2011-09-29	9		2011-09-29	7		2015-09-29	0		2015-09-29	5		2015-09-29	0
2011-09-30	9		2011-09-30	8		2011-09-30	9		2015-09-30	0		2015-09-30	6		2015-09-30	0
2011-10-01	10		2011-10-01	10		2011-10-01	10		2015-10-01	0		2015-10-01	0		2015-10-01	0
2011-10-02	11		2011-10-02	11		2011-10-02	11		2015-10-02	0		2015-10-02	0		2015-10-02	0
2011-10-03	5		2011-10-03	7		2011-10-03	4		2015-10-03	0		2015-10-03	2		2015-10-03	1
2011-10-04	3		2011-10-04	11		2011-10-04	2		2015-10-04	0		2015-10-04	0		2015-10-04	1
2011-10-05	7		2011-10-05	1		2011-10-05	4		2015-10-05	0		2015-10-05	1		2015-10-05	3
2011-10-06	10		2011-10-06	4		2011-10-06	4		2015-10-06	0		2015-10-06	0		2015-10-06	1
2011-10-07	12		2011-10-07	43		2011-10-07	9		2015-10-07	6		2015-10-07	0		2015-10-07	12
2011-10-08	2		2011-10-08	5		2011-10-08	3		2015-10-08	1		2015-10-08	1		2015-10-08	1
2011-10-09	2		2011-10-09	6		2011-10-09	2		2015-10-09	3		2015-10-09	0		2015-10-09	0
2011-10-10	1		2011-10-10	6		2011-10-10	2		2015-10-10	5		2015-10-10	0		2015-10-10	0
2011-10-11	4		2011-10-11	2		2011-10-11	1		2015-10-11	0		2015-10-11	0		2015-10-11	0
2011-10-12	4		2011-10-12	3		2011-10-12	0		2015-10-12	0		2015-10-12	1		2015-10-12	1
2011-10-13	2		2011-10-13	3		2011-10-13	1		2015-10-13	0		2015-10-13	0		2015-10-13	0
2011-10-14	3		2011-10-14	7		2011-10-14	6		2015-10-14	0		2015-10-14	0		2015-10-14	0
2011-10-15	6		2011-10-15	3		2011-10-15	1		2015-10-15	0		2015-10-15	1		2015-10-15	0
2011-10-16	3		2011-10-16	1		2011-10-16	0		2015-10-16	0		2015-10-16	1		2015-10-16	0
2011-10-17	3		2011-10-17	1		2011-10-17	1		2015-10-17	0		2015-10-17	0		2015-10-17	3
2011-10-18	2		2011-10-18	2		2011-10-18	3		2015-10-18	0		2015-10-18	0		2015-10-18	0
2011-10-19	0		2011-10-19	0		2011-10-19	1		2015-10-19	0		2015-10-19	0		2015-10-19	0
2011-10-20	3		2011-10-20	0		2011-10-20	1		2015-10-20	0		2015-10-20	0		2015-10-20	0
2011-10-21	1		2011-10-21	9		2011-10-21	0		2015-10-21	0		2015-10-21	1		2015-10-21	0
2011-10-22	0		2011-10-22	1		2011-10-22	0		2015-10-22	0		2015-10-22	0		2015-10-22	0
2011-10-23	0		2011-10-23	5		2011-10-23	0		2015-10-23	0		2015-10-23	0		2015-10-23	0
2011-10-24	4		2011-10-24	4		2011-10-24	3		2015-10-24	0		2015-10-24	0		2015-10-24	0
2011-10-25	0		2011-10-25	0		2011-10-25	0		2015-10-25	0		2015-10-25	0		2015-10-25	0
2011-10-26	0		2011-10-26	1		2011-10-26	3		2015-10-26	0		2015-10-26	0		2015-10-26	0
2011-10-27	2		2011-10-27	3		2011-10-27	2		2015-10-27	0		2015-10-27	0		2015-10-27	0
2011-10-28	1		2011-10-28	0		2011-10-28	0		2015-10-28	0		2015-10-28	0		2015-10-28	0
2011-10-29	1		2011-10-29	0		2011-10-29	0		2015-10-29	0		2015-10-29	0		2015-10-29	0
2011-10-30	0		2011-10-30	0		2011-10-30	0		2015-10-30	1		2015-10-30	0		2015-10-30	0
2011-10-31	0		2011-10-31	0		2011-10-31	0		2015-10-31	0		2015-10-31	0		2015-10-31	0
2012-07-01	0		2012-07-01	0		2012-07-01	0		2016-07-01	0		2016-07-01	0		2016-07-01	0
2012-07-02	0		2012-07-02	0		2012-07-02	0		2016-07-02	0		2016-07-02	0		2016-07-02	0
2012-07-03	0		2012-07-03	0		2012-07-03	0		2016-07-03	0		2016-07-03	0		2016-07-03	0
2012-07-04	0		2012-07-04	0		2012-07-04	1		2016-07-04	0		2016-07-04	0		2016-07-04	0
2012-07-05	0		2012-07-05	0		2012-07-05	0		2016-07-05	0		2016-07-05	0		2016-07-05	0
2012-07-06	0		2012-07-06	0		2012-07-06	0		2016-07-06	0		2016-07-06	0		2016-07-06	0
2012-07-07	0		2012-07-07	0		2012-07-07	0		2016-07-07	0		2016-07-07	0		2016-07-07	0
2012-07-08	0		2012-07-08	0		2012-07-08	0		2016-07-08	0		2016-07-08	0		2016-07-08	0
2012-07-09	0		2012-07-09	0		2012-07-09	0		2016-07-09	0		2016-07-09	0		2016-07-09	0
2012-07-10	0		2012-07-10	0		2012-07-10	0		2016-07-10	0		2016-07-10	0		2016-07-10	0
2012-07-11	0		2012-07-11	0		2012-07-11	0		2016-07-11	0		2016-07-11	0		2016-07-11	0
2012-07-12	0		2012-07-12	0		2012-07-12	0		2016-07-12	0		2016-07-12	0		2016-07-12	0
2012-07-13	0		2012-07-13	0		2012-07-13	0		2016-07-13	0		2016-07-13	0		2016-07-13	0
2012-07-14	0		2012-07-14	0		2012-07-14	0		2016-07-14	0		2016-07-14	0		2016-07-14	0
2012-07-15	0		2012-07-15	0		2012-07-15	0		2016-07-15	0		2016-07-15	0		2016-07-15	0
2012-07-16	0		2012-07-16	0		2012-07-16	0		2016-07-16	0		2016-07-16	0		2016-07-16	0
2012-07-17	0		2012-07-17	0		2012-07-17	0		2016-07-17	0		2016-07-17	0		2016-07-17	0
2012-07-18	0		2012-07-18	0		2012-07-18	0		2016-07-18	0		2016-07-18	0		2016-07-18	0
2012-07-19	0		2012-07-19	0		2012-07-19	0		2016-07-19	0		2016-07-19	0		2016-07-19	0
2012-07-20	0		2012-07-20	0		2012-07-20	0		2016-07-20	0		2016-07-20	0		2016-07-20	0
2012-07-21	0		2012-07-21	0		2012-07-21	0		2016-07-21	0		2016-07-21	0		2016-07-21	0
2012-07-22	0		2012-07-22	2		2012-07-22	0		2016-07-22	0		2016-07-22	0		2016-07-22	0
2012-07-23	0		2012-07-23	0		2012-07-23	0		2016-07-23	0		2016-07-23	0		2016-07-23	0
2012-07-24	1		2012-07-24	0		2012-07-24	0		2016-07-24	0		2016-07-24	0		2016-07-24	0
2012-07-25	0		2012-07-25	0		2012-07-25	0		2016-07-25	0		2016-07-25	0		2016-07-25	0
2012-07-26	0		2012-07-26	0		2012-07-26	0		2016-07-26	0		2016-07-26	0		2016-07-26	0
2012-07-27	0		2012-07-27	1		2012-07-27	0		2016-07-27	0		2016-07-27	0		2016-07-27	0
2012-07-28	0		2012-07-28	1		2012-07-28	0		2016-07-28	0		2016-07-28	0		2016-07-28	0
2012-07-29	0		2012-07-29	2		2012-07-29	1		2016-07-29	0		2016-07-29	0		2016-07-29	0
2012-07-30	0		2012-07-30	2		2012-07-30	0		2016-07-30	0		2016-07-30	0		2016-07-30	0
2012-07-31	1		2012-07-31	0		2012-07-31	3		2016-07-31	0		2016-07-31	0		2016-07-31	0
2012-08-01	1		2012-08-01	2		2012-08-01	1		2016-08-01	0		2016-08-01	0		2016-08-01	0
2012-08-02	5		2012-08-02	2		2012-08-02	3		2016-08-02	0		2016-08-02	0		2016-08-02	0
2012-08-03	5		2012-08-03	2		2012-08-03	4		2016-08-03	0		2016-08-03	0		2016-08-03	0
2012-08-04	2		2012-08-04	0		2012-08-04	2		2016-08-04	0		2016-08-04	0		2016-08-04	0
2012-08-05	7		2012-08-05	3		2012-08-05	3		2016-08-05	0		2016-08-05	0		2016-08-05	0
2012-08-06	6		2012-08-06	2		2012-08-06	2		2016-08-06	1		2016-08-06	1		2016-08-06	0
2012-08-07	3		2012-08-07	5		2012-08-07	6		2016-08-07	0		2016-08-07	0		2016-08-07	0
2012-08-08	6		2012-08-08	8		2012-08-08	4		2016-08-08	0		2016-08-08	0		2016-08-08	1
2012-08-09	15		2012-08-09	14		2012-08-09	8		2016-08-09	2		2016-08-09	2		2016-08-09	0
2012-08-10	7		2012-08-10	8		2012-08-10	8		2016-08-10	0		2016-08-10	0		2016-08-10	1
2012-08-11	7		2012-08-11	10		2012-08-11	3		2016-08-11	1		2016-08-11	3		2016-08-11	1
2012-08-12	20		2012-08-12	9		2012-08-12	7		2016-08-12	1		2016-08-12	5		2016-08-12	0
2012-08-13	2		2012-08-13	6		2012-08-13	4		2016-08-13	3		2016-08-13	4		2016-08-13	1
2012-08-14	14		2012-08-14	8		2012-08-14	7		2016-08-14	6		2016-08-14	4		2016-08-14	3
2012-08-15	34		2012-08-15	15		2012-08-15	8		2016-08-15	7		2016-08-15	12		2016-08-15	6
2012-08-16	35		2012-08-16	19		2012-08-16	14		2016-08-16	15		2016-08-16	15		2016-08-16	12
2012-08-17	22		2012-08-17	27		2012-08-17	9		2016-08-17	12		2016-08-17	12		2016-08-17	11
2012-08-18	34		2012-08-18	19		2012-08-18	17		2016-08-18	7		2016-08-18	9		2016-08-18	6
2012-08-19	24		2012-08-19	35		2012-08-19	36		2016-08-19	9		2016-08-19	2		2016-08-19	9
2012-08-20	37		2012-08-20	74		2012-08-20	33		2016-08-20	18		2016-08-20	3		2016-08-20	8
2012-08-21	72		2012-08-21	78		2012-08-21	66		2016-08-21	1		2016-08-20	9		2016-08-21	1
2012-08-22	64		2012-08-22	62		2012-08-22	44		2016-08-22	5		2016-08-21	8		2016-08-22	10
2012-08-23	76		2012-08-23	41		2012-08-23	56		2016-08-23	5		2016-08-21	3		2016-08-23	3
2012-08-24	29		2012-08-24	90		2012-08-24	75		2016-08-24	0		2016-08-22	5		2016-08-24	3
2012-08-25	111		2012-08-25	86		2012-08-25	86		2016-08-25	2		2016-08-22	0		2016-08-25	4
2012-08-26	8		2012-08-26	62		2012-08-26	100		2016-08-26	4		2016-08-23	2		2016-08-26	1
2012-08-27	46		2012-08-27	5		2012-08-27	46		2016-08-27	1		2016-08-23	0		2016-08-27	1
2012-08-28	70		2012-08-28	105		2012-08-28	70		2016-08-28	0		2016-08-24	0		2016-08-28	0
2012-08-29	29		2012-08-29	100		2012-08-29	29		2016-08-29	0		2016-08-24	1		2016-08-29	1
2012-08-30	101		2012-08-30	93		2012-08-30	101		2016-08-30	0		2016-08-25	0		2016-08-30	0
2012-08-31	119		2012-08-31	65		2012-08-31	119		2016-08-31	0		2016-08-25	0		2016-08-31	1
2012-09-01	28		2012-09-01	80		2012-09-01	28		2016-09-01	0		2016-08-26	0		2016-09-01	0
2012-09-02	21		2012-09-02	68		2012-09-02	21		2016-09-02	0		2016-08-26	1		2016-09-02	0
2012-09-03	127		2012-09-03	59		2012-09-03	105		2016-09-03	1		2016-08-27	0		2016-09-03	0
2012-09-04	83		2012-09-04	71		2012-09-04	62		2016-09-04	0		2016-08-28	0		2016-09-04	0
2012-09-05	56		2012-09-05	124		2012-09-05	125		2016-09-05	0		2016-08-29	1		2016-09-05	0
2012-09-06	194		2012-09-06	167		2012-09-06	105		2016-09-06	1		2016-08-30	0		2016-09-06	0
2012-09-07	75		2012-09-07	110		2012-09-07	101		2016-09-07	0		2016-08-31	0		2016-09-07	1
2012-09-08	85		2012-09-08	75		2012-09-08	132		2016-09-08	1		2016-09-01	0		2016-09-08	0
2012-09-09	80		2012-09-09	101		2012-09-09	156		2016-09-09	0		2016-09-02	0		2016-09-09	0
2012-09-10	165		2012-09-10	137		2012-09-10	175		2016-09-10	0		2016-09-03	0		2016-09-10	1
2012-09-11	151		2012-09-11	145		2012-09-11	97		2016-09-11	0		2016-09-04	0		2016-09-11	0
2012-09-12	104		2012-09-12	157		2012-09-12	102		2016-09-12	0		2016-09-05	0		2016-09-12	0
2012-09-13	55		2012-09-13	413		2012-09-13	191		2016-09-13	0		2016-09-06	0		2016-09-13	0
2012-09-14	76		2012-09-14	132		2012-09-14	54		2016-09-14	0		2016-09-07	0		2016-09-14	1
2012-09-15	72		2012-09-15	78		2012-09-15	29		2016-09-15	0		2016-09-08	0		2016-09-15	0
2012-09-16	59		2012-09-16	65		2012-09-16	42		2016-09-16	0		2016-09-09	0		2016-09-16	4
2012-09-17	63		2012-09-17	69		2012-09-17	74		2016-09-17	0		2016-09-10	0		2016-09-17	2
2012-09-18	55		2012-09-18	75		2012-09-18	90		2016-09-18	0		2016-09-11	0		2016-09-18	2
2012-09-19	41		2012-09-19	65		2012-09-19	61		2016-09-19	0		2016-09-12	0		2016-09-19	2
2012-09-20	31		2012-09-20	88		2012-09-20	59		2016-09-20	3		2016-09-13	0		2016-09-20	16
2012-09-21	27		2012-09-21	47		2012-09-21	42		2016-09-21	3		2016-09-14	0		2016-09-21	5
2012-09-22	24		2012-09-22	44		2012-09-22	38		2016-09-22	5		2016-09-15	0		2016-09-22	16
2012-09-23	24		2012-09-23	51		2012-09-23	35		2016-09-23	3		2016-09-16	0		2016-09-23	7
2012-09-24	4		2012-09-24	17		2012-09-24	32		2016-09-24	7		2016-09-17	0		2016-09-24	19
2012-09-25	27		2012-09-25	37		2012-09-25	28		2016-09-25	4		2016-09-18	0		2016-09-25	0
2012-09-26	16		2012-09-26	34		2012-09-26	18		2016-09-26	4		2016-09-19	1		2016-09-26	2
2012-09-27	17		2012-09-27	12		2012-09-27	20		2016-09-27	5		2016-09-20	3		2016-09-27	15
2012-09-28	12		2012-09-28	15		2012-09-28	7		2016-09-28	2		2016-09-21	3		2016-09-28	4
2012-09-29	2		2012-09-29	2		2012-09-29	5		2016-09-29	5		2016-09-22	5		2016-09-29	2
2012-09-30	6		2012-09-30	10		2012-09-30	8		2016-09-30	2		2016-09-23	3		2016-09-30	0
2012-10-01	2		2012-10-01	5		2012-10-01	4		2016-10-01	2		2016-09-24	7		2016-10-01	1
2012-10-02	6		2012-10-02	5		2012-10-02	6		2016-10-02	1		2016-09-25	4		2016-10-02	1
2012-10-03	0		2012-10-03	2		2012-10-03	5		2016-10-03	2		2016-09-26	4		2016-10-03	3
2012-10-04	1		2012-10-04	3		2012-10-04	2		2016-10-04	4		2016-09-27	5		2016-10-04	6
2012-10-05	5		2012-10-05	3		2012-10-05	5		2016-10-05	5		2016-09-28	2		2016-10-05	6
2012-10-06	4		2012-10-06	2		2012-10-06	4		2016-10-06	6		2016-09-29	5		2016-10-06	4
2012-10-07	3		2012-10-07	2		2012-10-07	3		2016-10-07	10		2016-09-30	2		2016-10-07	0
2012-10-08	0		2012-10-08	1		2012-10-08	0		2016-10-08	2		2016-10-01	2		2016-10-08	2
2012-10-09	1		2012-10-09	3		2012-10-09	0		2016-10-09	2		2016-10-02	1		2016-10-09	1
2012-10-10	0		2012-10-10	2		2012-10-10	1		2016-10-10	1		2016-10-03	2		2016-10-10	1
2012-10-11	4		2012-10-11	0		2012-10-11	1		2016-10-11	1		2016-10-04	16		2016-10-11	1
2012-10-12	3		2012-10-12	1		2012-10-12	1		2016-10-12	3		2016-10-05	10		2016-10-12	3
2012-10-13	1		2012-10-13	1		2012-10-13	2		2016-10-13	0		2016-10-06	10		2016-10-13	0
2012-10-14	1		2012-10-14	0		2012-10-14	1		2016-10-14	0		2016-10-07	10		2016-10-14	0
2012-10-15	2		2012-10-15	2		2012-10-15	8		2016-10-15	0		2016-10-08	7		2016-10-15	0
2012-10-16	1		2012-10-16	2		2012-10-16	2		2016-10-16	2		2016-10-09	3		2016-10-16	2
2012-10-17	0		2012-10-17	0		2012-10-17	1		2016-10-17	0		2016-10-10	3		2016-10-17	0
2012-10-18	0		2012-10-18	0		2012-10-18	1		2016-10-18	0		2016-10-11	5		2016-10-18	0
2012-10-19	0		2012-10-19	1		2012-10-19	1		2016-10-19	0		2016-10-12	3		2016-10-19	0
2012-10-20	2		2012-10-20	1		2012-10-20	0		2016-10-20	0		2016-10-13	0		2016-10-20	0
2012-10-21	0		2012-10-21	0		2012-10-21	1		2016-10-21	0		2016-10-14	0		2016-10-21	0
2012-10-22	0		2012-10-22	0		2012-10-22	2		2016-10-22	0		2016-10-15	0		2016-10-22	1
2012-10-23	2		2012-10-23	0		2012-10-23	1		2016-10-23	0		2016-10-16	2		2016-10-23	3
2012-10-24	2		2012-10-24	0		2012-10-24	1		2016-10-24	0		2016-10-17	0		2016-10-24	0
2012-10-25	1		2012-10-25	0		2012-10-25	1		2016-10-25	0		2016-10-18	0		2016-10-25	0
2012-10-26	0		2012-10-26	0		2012-10-26	2		2016-10-26	0		2016-10-19	0		2016-10-26	0
2012-10-27	1		2012-10-27	0		2012-10-27	1		2016-10-27	0		2016-10-20	0		2016-10-27	0
2012-10-28	0		2012-10-28	0		2012-10-28	0		2016-10-28	0		2016-10-21	0		2016-10-28	0
2012-10-29	0		2012-10-29	0		2012-10-29	0		2016-10-29	0		2016-10-22	0		2016-10-29	0
2012-10-30	0		2012-10-30	0		2012-10-30	0		2016-10-30	0		2016-10-23	0		2016-10-30	0
2012-10-31	0		2012-10-31	0		2012-10-31	0		2016-10-31	0		2016-10-24	0		2016-10-31	0
2013-07-01	0		2013-07-01	0		2013-07-01	0		2017-07-01	0		2016-10-25	0		2017-07-01	0
2013-07-02	0		2013-07-02	0		2013-07-02	0		2017-07-02	0		2016-10-26	0		2017-07-02	0
2013-07-03	0		2013-07-03	0		2013-07-03	0		2017-07-03	0		2016-10-27	0		2017-07-03	0
2013-07-04	0		2013-07-04	0		2013-07-04	0		2017-07-04	0		2016-10-28	0		2017-07-04	0
2013-07-05	1		2013-07-05	0		2013-07-05	1		2017-07-05	0		2016-10-29	0		2017-07-05	0
2013-07-06	0		2013-07-06	0		2013-07-06	0		2017-07-06	0		2016-10-30	0		2017-07-06	0
2013-07-07	2		2013-07-07	2		2013-07-07	2		2017-07-07	0		2016-10-31	0		2017-07-07	0
2013-07-08	0		2013-07-08	0		2013-07-08	0		2017-07-08	0		2017-07-01	0		2017-07-08	0
2013-07-09	0		2013-07-09	0		2013-07-09	0		2017-07-09	0		2017-07-02	0		2017-07-09	0
2013-07-10	0		2013-07-10	0		2013-07-10	0		2017-07-10	0		2017-07-03	0		2017-07-10	0
2013-07-11	0		2013-07-11	0		2013-07-11	0		2017-07-11	0		2017-07-04	0		2017-07-11	0
2013-07-12	0		2013-07-12	0		2013-07-12	0		2017-07-12	0		2017-07-05	0		2017-07-12	0
2013-07-13	0		2013-07-13	0		2013-07-13	0		2017-07-13	0		2017-07-06	0		2017-07-13	0
2013-07-14	0		2013-07-14	0		2013-07-14	0		2017-07-14	0		2017-07-07	0		2017-07-14	0
2013-07-15	1		2013-07-15	0		2013-07-15	0		2017-07-15	0		2017-07-08	0		2017-07-15	0
2013-07-16	0		2013-07-16	1		2013-07-16	0		2017-07-16	0		2017-07-09	0		2017-07-16	0
2013-07-17	0		2013-07-17	0		2013-07-17	0		2017-07-17	0		2017-07-10	0		2017-07-17	0
2013-07-18	0		2013-07-18	0		2013-07-18	0		2017-07-18	0		2017-07-11	0		2017-07-18	0
2013-07-19	0		2013-07-19	1		2013-07-19	0		2017-07-19	0		2017-07-12	0		2017-07-19	0
2013-07-20	0		2013-07-20	0		2013-07-20	0		2017-07-20	0		2017-07-13	0		2017-07-20	0
2013-07-21	0		2013-07-21	1		2013-07-21	0		2017-07-21	0		2017-07-14	0		2017-07-21	0
2013-07-22	0		2013-07-22	0		2013-07-22	0		2017-07-22	0		2017-07-15	0		2017-07-22	0
2013-07-23	0		2013-07-23	0		2013-07-23	0		2017-07-23	0		2017-07-16	0		2017-07-23	0
2013-07-24	1		2013-07-24	0		2013-07-24	0		2017-07-24	0		2017-07-17	0		2017-07-24	0
2013-07-25	0		2013-07-25	0		2013-07-25	0		2017-07-25	0		2017-07-18	0		2017-07-25	0
2013-07-26	0		2013-07-26	0		2013-07-26	0		2017-07-26	0		2017-07-19	0		2017-07-26	0
2013-07-27	1		2013-07-27	0		2013-07-27	0		2017-07-27	0		2017-07-20	0		2017-07-27	0
2013-07-28	0		2013-07-28	0		2013-07-28	0		2017-07-28	0		2017-07-21	0		2017-07-28	0
2013-07-29	0		2013-07-29	0		2013-07-29	0		2017-07-29	0		2017-07-22	0		2017-07-29	0
2013-07-30	0		2013-07-30	0		2013-07-30	0		2017-07-30	0		2017-07-23	0		2017-07-30	0
2013-07-31	0		2013-07-31	0		2013-07-31	0		2017-07-31	0		2017-07-24	0		2017-07-31	0
2013-08-01	2		2013-08-01	0		2013-08-01	0		2017-08-01	0		2017-07-25	0		2017-08-01	1
2013-08-02	2		2013-08-02	0		2013-08-02	0		2017-08-02	0		2017-07-26	0		2017-08-02	0
2013-08-03	0		2013-08-03	1		2013-08-03	0		2017-08-03	0		2017-07-27	0		2017-08-03	0
2013-08-04	0		2013-08-04	0		2013-08-04	2		2017-08-04	1		2017-07-28	0		2017-08-04	0
2013-08-05	0		2013-08-05	0		2013-08-05	0		2017-08-05	0		2017-07-29	0		2017-08-05	0
2013-08-06	1		2013-08-06	1		2013-08-06	2		2017-08-06	0		2017-07-30	0		2017-08-06	0
2013-08-07	1		2013-08-07	1		2013-08-07	0		2017-08-07	0		2017-07-31	0		2017-08-07	0
2013-08-08	0		2013-08-08	0		2013-08-08	0		2017-08-08	1		2017-08-01	0		2017-08-08	1
2013-08-09	0		2013-08-09	0		2013-08-09	1		2017-08-09	0		2017-08-02	0		2017-08-09	0
2013-08-10	2		2013-08-10	3		2013-08-10	1		2017-08-10	0		2017-08-03	0		2017-08-10	0
2013-08-11	7		2013-08-11	1		2013-08-11	1		2017-08-11	0		2017-08-04	0		2017-08-11	0
2013-08-12	3		2013-08-12	2		2013-08-12	3		2017-08-12	1		2017-08-05	0		2017-08-12	0
2013-08-13	4		2013-08-13	2		2013-08-13	7		2017-08-13	5		2017-08-06	0		2017-08-13	0
2013-08-14	3		2013-08-14	2		2013-08-14	5		2017-08-14	4		2017-08-07	0		2017-08-14	1
2013-08-15	0		2013-08-15	4		2013-08-15	3		2017-08-15	2		2017-08-08	0		2017-08-15	0
2013-08-16	8		2013-08-16	1		2013-08-16	7		2017-08-16	1		2017-08-09	1		2017-08-16	2
2013-08-17	3		2013-08-17	3		2013-08-17	2		2017-08-17	1		2017-08-10	2		2017-08-17	2
2013-08-18	5		2013-08-18	3		2013-08-18	7		2017-08-18	1		2017-08-11	0		2017-08-18	1
2013-08-19	9		2013-08-19	14		2013-08-19	17		2017-08-19	1		2017-08-12	1		2017-08-19	1
2013-08-20	6		2013-08-20	9		2013-08-20	16		2017-08-20	0		2017-08-13	5		2017-08-20	2
2013-08-21	6		2013-08-21	8		2013-08-21	9		2017-08-21	0		2017-08-14	6		2017-08-21	1
2013-08-22	4		2013-08-22	17		2013-08-22	7		2017-08-22	0		2017-08-15	3		2017-08-22	0
2013-08-23	14		2013-08-23	11		2013-08-23	10		2017-08-23	2		2017-08-16	4		2017-08-23	2
2013-08-24	13		2013-08-24	25		2013-08-24	10		2017-08-24	0		2017-08-17	1		2017-08-24	1
2013-08-25	8		2013-08-25	17		2013-08-25	7		2017-08-25	0		2017-08-18	0		2017-08-25	1
2013-08-26	8		2013-08-26	37		2013-08-26	8		2017-08-26	0		2017-08-19	2		2017-08-26	2
2013-08-27	8		2013-08-27	5		2013-08-27	10		2017-08-27	0		2017-08-20	1		2017-08-27	1
2013-08-28	16		2013-08-28	9		2013-08-28	28		2017-08-28	1		2017-08-21	3		2017-08-28	0
2013-08-29	13		2013-08-29	38		2013-08-29	10		2017-08-29	0		2017-08-22	3		2017-08-29	1
2013-08-30	19		2013-08-30	18		2013-08-30	16		2017-08-30	0		2017-08-23	4		2017-08-30	1
2013-08-31	34		2013-08-31	32		2013-08-31	27		2017-08-31	0		2017-08-24	1		2017-08-31	0
2013-09-01	40		2013-09-01	65		2013-09-01	35		2017-09-01	0		2017-08-25	1		2017-09-01	0
2013-09-02	48		2013-09-02	25		2013-09-02	72		2017-09-02	0		2017-08-26	3		2017-09-02	0
2013-09-03	39		2013-09-03	3		2013-09-03	84		2017-09-03	0		2017-08-27	0		2017-09-03	0
2013-09-04	28		2013-09-04	54		2013-09-04	45		2017-09-04	1		2017-08-28	0		2017-09-04	0
2013-09-05	20		2013-09-05	34		2013-09-05	47		2017-09-05	0		2017-08-29	0		2017-09-05	0
2013-09-06	36		2013-09-06	11		2013-09-06	48		2017-09-06	0		2017-08-30	0		2017-09-06	0
2013-09-07	20		2013-09-07	15		2013-09-07	46		2017-09-07	0		2017-08-31	0		2017-09-07	0
2013-09-08	40		2013-09-08	40		2013-09-08	38		2017-09-08	0		2017-09-01	0		2017-09-08	0
2013-09-09	34		2013-09-09	9		2013-09-09	19		2017-09-09	0		2017-09-02	0		2017-09-09	0
2013-09-10	30		2013-09-10	27		2013-09-10	19		2017-09-10	0		2017-09-03	0		2017-09-10	0
2013-09-11	13		2013-09-11	17		2013-09-11	11		2017-09-11	0		2017-09-04	0		2017-09-11	0
2013-09-12	18		2013-09-12	8		2013-09-12	18		2017-09-12	0		2017-09-05	0		2017-09-12	0
2013-09-13	2		2013-09-13	6		2013-09-13	17		2017-09-13	0		2017-09-06	0		2017-09-13	0
2013-09-14	5		2013-09-14	4		2013-09-14	9		2017-09-14	0		2017-09-07	0		2017-09-14	0
2013-09-15	6		2013-09-15	3		2013-09-15	0		2017-09-15	0		2017-09-08	0		2017-09-15	0
2013-09-16	12		2013-09-16	2		2013-09-16	12		2017-09-16	0		2017-09-09	1		2017-09-16	0
2013-09-17	4		2013-09-17	6		2013-09-17	4		2017-09-17	0		2017-09-10	0		2017-09-17	0
2013-09-18	13		2013-09-18	2		2013-09-18	13		2017-09-18	0		2017-09-11	0		2017-09-18	0
2013-09-19	6		2013-09-19	4		2013-09-19	6		2017-09-19	0		2017-09-12	0		2017-09-19	0
2013-09-20	3		2013-09-20	0		2013-09-20	3		2017-09-20	0		2017-09-13	0		2017-09-20	1
2013-09-21	11		2013-09-21	3		2013-09-21	11		2017-09-21	0		2017-09-14	0		2017-09-21	0
2013-09-22	3		2013-09-22	1		2013-09-22	3		2017-09-22	5		2017-09-15	0		2017-09-22	0
2013-09-23	2		2013-09-23	0		2013-09-23	4		2017-09-23	4		2017-09-16	0		2017-09-23	0
2013-09-24	3		2013-09-24	0		2013-09-24	10		2017-09-24	10		2017-09-17	0		2017-09-24	2
2013-09-25	2		2013-09-25	1		2013-09-25	7		2017-09-25	3		2017-09-18	1		2017-09-25	5
2013-09-26	4		2013-09-26	0		2013-09-26	4		2017-09-26	2		2017-09-19	0		2017-09-26	3
2013-09-27	2		2013-09-27	1		2013-09-27	2		2017-09-27	9		2017-09-20	0		2017-09-27	5
2013-09-28	1		2013-09-28	0		2013-09-28	0		2017-09-28	34		2017-09-21	3		2017-09-28	2
2013-09-29	1		2013-09-29	1		2013-09-29	0		2017-09-29	31		2017-09-22	5		2017-09-29	4
2013-09-30	1		2013-09-30	0		2013-09-30	0		2017-09-30	11		2017-09-23	3		2017-09-30	1
2013-10-01	1		2013-10-01	1		2013-10-01	0		2017-10-01	3		2017-09-24	5		2017-10-01	1
2013-10-02	5		2013-10-02	0		2013-10-02	0		2017-10-02	3		2017-09-25	21		2017-10-02	1
2013-10-03	3		2013-10-03	3		2013-10-03	2		2017-10-03	1		2017-09-26	13		2017-10-03	0
2013-10-04	0		2013-10-04	1		2013-10-04	1		2017-10-04	2		2017-09-27	20		2017-10-04	2
2013-10-05	0		2013-10-05	0		2013-10-05	0		2017-10-05	1		2017-09-28	3		2017-10-05	0
2013-10-06	0		2013-10-06	0		2013-10-06	0		2017-10-06	1		2017-09-29	1		2017-10-06	6
2013-10-07	0		2013-10-07	0		2013-10-07	0		2017-10-07	1		2017-09-30	3		2017-10-07	3
2013-10-08	0		2013-10-08	0		2013-10-08	1		2017-10-08	1		2017-10-01	1		2017-10-08	1
2013-10-09	1		2013-10-09	0		2013-10-09	2		2017-10-09	0		2017-10-02	3		2017-10-09	4
2013-10-10	1		2013-10-10	1		2013-10-10	4		2017-10-10	1		2017-10-03	3		2017-10-10	7
2013-10-11	1		2013-10-11	2		2013-10-11	1		2017-10-11	0		2017-10-04	6		2017-10-11	2
2013-10-12	0		2013-10-12	1		2013-10-12	0		2017-10-12	0		2017-10-05	2		2017-10-12	1
2013-10-13	0		2013-10-13	0		2013-10-13	0		2017-10-13	0		2017-10-06	3		2017-10-13	1
2013-10-14	0		2013-10-14	0		2013-10-14	0		2017-10-14	0		2017-10-07	1		2017-10-14	0
2013-10-15	0		2013-10-15	0		2013-10-15	0		2017-10-15	0		2017-10-08	4		2017-10-15	0
2013-10-16	1		2013-10-16	0		2013-10-16	0		2017-10-16	1		2017-10-09	1		2017-10-16	0
2013-10-17	0		2013-10-17	0		2013-10-17	0		2017-10-17	0		2017-10-10	0		2017-10-17	1
2013-10-18	0		2013-10-18	0		2013-10-18	0		2017-10-18	0		2017-10-11	0		2017-10-18	0
2013-10-19	0		2013-10-19	1		2013-10-19	0		2017-10-19	0		2017-10-12	0		2017-10-19	1
2013-10-20	0		2013-10-20	0		2013-10-20	0		2017-10-20	0		2017-10-13	0		2017-10-20	0
2013-10-21	0		2013-10-21	0		2013-10-21	0		2017-10-21	0		2017-10-14	0		2017-10-21	0
2013-10-22	0		2013-10-22	0		2013-10-22	0		2017-10-22	0		2017-10-15	0		2017-10-22	0
2013-10-23	1		2013-10-23	0		2013-10-23	0		2017-10-23	0		2017-10-16	0		2017-10-23	1
2013-10-24	0		2013-10-24	0		2013-10-24	0		2017-10-24	0		2017-10-17	0		2017-10-24	0
2013-10-25	0		2013-10-25	0		2013-10-25	1		2017-10-25	1		2017-10-18	1		2017-10-25	0
2013-10-26	0		2013-10-26	0		2013-10-26	0		2017-10-26	0		2017-10-19	0		2017-10-26	0
2013-10-27	0		2013-10-27	0		2013-10-27	0		2017-10-27	0		2017-10-20	0		2017-10-27	0
2013-10-28	0		2013-10-28	2		2013-10-28	0		2017-10-28	0		2017-10-21	0		2017-10-28	0
2013-10-29	0		2013-10-29	0		2013-10-29	0		2017-10-29	0		2017-10-22	0		2017-10-29	0
2013-10-30	0		2013-10-30	1		2013-10-30	0		2017-10-30	3		2017-10-23	0		2017-10-30	0
2013-10-31	0		2013-10-31	0		2013-10-31	0		2017-10-31	0		2017-10-24	0		2017-10-31	0
2014-07-01	0		2014-07-01	0		2014-07-01	0		2018-07-01	0		2017-10-25	1		2018-07-01	0
2014-07-02	0		2014-07-02	0		2014-07-02	0		2018-07-02	0		2017-10-26	0		2018-07-02	0
2014-07-03	0		2014-07-03	0		2014-07-03	0		2018-07-03	0		2017-10-27	0		2018-07-03	0
2014-07-04	0		2014-07-04	0		2014-07-04	0		2018-07-04	0		2017-10-28	0		2018-07-04	0
2014-07-05	0		2014-07-05	0		2014-07-05	1		2018-07-05	0		2017-10-29	0		2018-07-05	0
2014-07-06	1		2014-07-06	0		2014-07-06	0		2018-07-06	0		2017-10-30	0		2018-07-06	0
2014-07-07	0		2014-07-07	0		2014-07-07	0		2018-07-07	0		2017-10-31	0		2018-07-07	0
2014-07-08	0		2014-07-08	0		2014-07-08	0		2018-07-08	0		2018-07-01	0		2018-07-08	0
2014-07-09	0		2014-07-09	0		2014-07-09	0		2018-07-09	0		2018-07-02	0		2018-07-09	0
2014-07-10	0		2014-07-10	1		2014-07-10	0		2018-07-10	0		2018-07-03	0		2018-07-10	0
2014-07-11	0		2014-07-11	0		2014-07-11	0		2018-07-11	0		2018-07-04	0		2018-07-11	0
2014-07-12	0		2014-07-12	0		2014-07-12	0		2018-07-12	0		2018-07-05	0		2018-07-12	0
2014-07-13	0		2014-07-13	0		2014-07-13	1		2018-07-13	0		2018-07-06	0		2018-07-13	0
2014-07-14	0		2014-07-14	0		2014-07-14	0		2018-07-14	0		2018-07-07	0		2018-07-14	0
2014-07-15	0		2014-07-15	0		2014-07-15	0		2018-07-15	1		2018-07-08	0		2018-07-15	0
2014-07-16	0		2014-07-16	1		2014-07-16	0		2018-07-16	0		2018-07-09	0		2018-07-16	0
2014-07-17	0		2014-07-17	0		2014-07-17	0		2018-07-17	0		2018-07-10	0		2018-07-17	0
2014-07-18	0		2014-07-18	0		2014-07-18	0		2018-07-18	0		2018-07-11	0		2018-07-18	0
2014-07-19	0		2014-07-19	0		2014-07-19	0		2018-07-19	0		2018-07-12	0		2018-07-19	0
2014-07-20	0		2014-07-20	0		2014-07-20	0		2018-07-20	0		2018-07-13	0		2018-07-20	0
2014-07-21	0		2014-07-21	0		2014-07-21	0		2018-07-21	0		2018-07-14	0		2018-07-21	0
2014-07-22	0		2014-07-22	0		2014-07-22	0		2018-07-22	0		2018-07-15	0		2018-07-22	0
2014-07-23	0		2014-07-23	0		2014-07-23	0		2018-07-23	0		2018-07-16	0		2018-07-23	0
2014-07-24	0		2014-07-24	0		2014-07-24	0		2018-07-24	0		2018-07-17	0		2018-07-24	0
2014-07-25	1		2014-07-25	0		2014-07-25	0		2018-07-25	0		2018-07-18	0		2018-07-25	0
2014-07-26	0		2014-07-26	0		2014-07-26	0		2018-07-26	0		2018-07-19	0		2018-07-26	0
2014-07-27	0		2014-07-27	0		2014-07-27	0		2018-07-27	0		2018-07-20	0		2018-07-27	0
2014-07-28	1		2014-07-28	0		2014-07-28	0		2018-07-28	0		2018-07-21	0		2018-07-28	0
2014-07-29	0		2014-07-29	1		2014-07-29	0		2018-07-29	0		2018-07-22	0		2018-07-29	0
2014-07-30	0		2014-07-30	0		2014-07-30	0		2018-07-30	0		2018-07-23	0		2018-07-30	0
2014-07-31	1		2014-07-31	0		2014-07-31	0		2018-07-31	0		2018-07-24	0		2018-07-31	0
2014-08-01	1		2014-08-01	0		2014-08-01	3		2018-08-01	1		2018-07-25	0		2018-08-01	1
2014-08-02	0		2014-08-02	0		2014-08-02	0		2018-08-02	0		2018-07-26	0		2018-08-02	0
2014-08-03	0		2014-08-03	0		2014-08-03	3		2018-08-03	0		2018-07-27	0		2018-08-03	0
2014-08-04	1		2014-08-04	0		2014-08-04	0		2018-08-04	1		2018-07-28	0		2018-08-04	0
2014-08-05	0		2014-08-05	0		2014-08-05	0		2018-08-05	2		2018-07-29	1		2018-08-05	0
2014-08-06	4		2014-08-06	0		2014-08-06	0		2018-08-06	0		2018-07-30	0		2018-08-06	0
2014-08-07	4		2014-08-07	0		2014-08-07	1		2018-08-07	1		2018-07-31	0		2018-08-07	1
2014-08-08	4		2014-08-08	0		2014-08-08	1		2018-08-08	4		2018-08-01	0		2018-08-08	2
2014-08-09	2		2014-08-09	0		2014-08-09	2		2018-08-09	1		2018-08-02	0		2018-08-09	1
2014-08-10	3		2014-08-10	4		2014-08-10	1		2018-08-10	3		2018-08-03	0		2018-08-10	0
2014-08-11	7		2014-08-11	15		2014-08-11	5		2018-08-11	5		2018-08-04	1		2018-08-11	3
2014-08-12	6		2014-08-12	11		2014-08-12	4		2018-08-12	3		2018-08-05	0		2018-08-12	0
2014-08-13	3		2014-08-13	7		2014-08-13	2		2018-08-13	1		2018-08-06	0		2018-08-13	0
2014-08-14	1		2014-08-14	9		2014-08-14	1		2018-08-14	1		2018-08-07	3		2018-08-14	1
2014-08-15	0		2014-08-15	0		2014-08-15	1		2018-08-15	3		2018-08-08	1		2018-08-15	0
2014-08-16	1		2014-08-16	0		2014-08-16	1		2018-08-16	2		2018-08-09	1		2018-08-16	0
2014-08-17	0		2014-08-17	3		2014-08-17	1		2018-08-17	0		2018-08-10	0		2018-08-17	1
2014-08-18	17		2014-08-18	4		2014-08-18	20		2018-08-18	0		2018-08-11	1		2018-08-18	1
2014-08-19	10		2014-08-19	18		2014-08-19	7		2018-08-19	1		2018-08-12	1		2018-08-19	1
2014-08-20	12		2014-08-20	4		2014-08-20	13		2018-08-20	1		2018-08-13	1		2018-08-20	5
2014-08-21	6		2014-08-21	19		2014-08-21	14		2018-08-21	2		2018-08-14	6		2018-08-21	3
2014-08-22	3		2014-08-22	8		2014-08-22	22		2018-08-22	0		2018-08-15	6		2018-08-22	2
2014-08-23	19		2014-08-23	16		2014-08-23	6		2018-08-23	6		2018-08-16	3		2018-08-23	2
2014-08-24	28		2014-08-24	9		2014-08-24	21		2018-08-24	3		2018-08-17	4		2018-08-24	0
2014-08-25	12		2014-08-25	12		2014-08-25	40		2018-08-25	2		2018-08-18	4		2018-08-25	0
2014-08-26	20		2014-08-26	40		2014-08-26	27		2018-08-26	0		2018-08-19	0		2018-08-26	1
2014-08-27	44		2014-08-27	28		2014-08-27	53		2018-08-27	2		2018-08-20	3		2018-08-27	1
2014-08-28	32		2014-08-28	53		2014-08-28	59		2018-08-28	0		2018-08-21	3		2018-08-28	0
2014-08-29	53		2014-08-29	67		2014-08-29	46		2018-08-29	1		2018-08-22	0		2018-08-29	1
2014-08-30	41		2014-08-30	38		2014-08-30	40		2018-08-30	1		2018-08-23	0		2018-08-30	0
2014-08-31	46		2014-08-31	165		2014-08-31	87		2018-08-31	1		2018-08-24	1		2018-08-31	0
2014-09-01	18		2014-09-01	469		2014-09-01	145		2018-09-01	0		2018-08-25	0		2018-09-01	0
2014-09-02	36		2014-09-02	170		2014-09-02	38		2018-09-02	0		2018-08-26	1		2018-09-02	0
2014-09-03	75		2014-09-03	69		2014-09-03	65		2018-09-03	0		2018-08-27	0		2018-09-03	0
2014-09-04	33		2014-09-04	77		2014-09-04	29		2018-09-04	1		2018-08-28	0		2018-09-04	1
2014-09-05	17		2014-09-05	116		2014-09-05	4		2018-09-05	1		2018-08-29	0		2018-09-05	0
2014-09-06	13		2014-09-06	12		2014-09-06	10		2018-09-06	1		2018-08-30	0		2018-09-06	1
2014-09-07	58		2014-09-07	25		2014-09-07	7		2018-09-07	0		2018-08-31	0		2018-09-07	0
2014-09-08	22		2014-09-08	37		2014-09-08	16		2018-09-08	0		2018-09-01	0		2018-09-08	0
2014-09-09	24		2014-09-09	56		2014-09-09	26		2018-09-09	0		2018-09-02	0		2018-09-09	0
2014-09-10	20		2014-09-10	26		2014-09-10	26		2018-09-10	0		2018-09-03	0		2018-09-10	1
2014-09-11	22		2014-09-11	16		2014-09-11	19		2018-09-11	0		2018-09-04	2		2018-09-11	0
2014-09-12	15		2014-09-12	32		2014-09-12	5		2018-09-12	0		2018-09-05	0		2018-09-12	1
2014-09-13	4		2014-09-13	13		2014-09-13	3		2018-09-13	0		2018-09-06	0		2018-09-13	0
2014-09-14	2		2014-09-14	7		2014-09-14	7		2018-09-14	0		2018-09-07	0		2018-09-14	0
2014-09-15	7		2014-09-15	12		2014-09-15	6		2018-09-15	0		2018-09-08	0		2018-09-15	1
2014-09-16	7		2014-09-16	11		2014-09-16	5		2018-09-16	0		2018-09-09	0		2018-09-16	3
2014-09-17	8		2014-09-17	6		2014-09-17	10		2018-09-17	5		2018-09-10	0		2018-09-17	9
2014-09-18	5		2014-09-18	24		2014-09-18	3		2018-09-18	2		2018-09-11	0		2018-09-18	13
2014-09-19	0		2014-09-19	8		2014-09-19	0		2018-09-19	4		2018-09-12	0		2018-09-19	30
2014-09-20	0		2014-09-20	4		2014-09-20	0		2018-09-20	7		2018-09-13	0		2018-09-20	23
2014-09-21	1		2014-09-21	2		2014-09-21	0		2018-09-21	14		2018-09-14	0		2018-09-21	26
2014-09-22	2		2014-09-22	29		2014-09-22	8		2018-09-22	3		2018-09-15	0		2018-09-22	3
2014-09-23	1		2014-09-23	6		2014-09-23	4		2018-09-23	11		2018-09-16	0		2018-09-23	12
2014-09-24	2		2014-09-24	2		2014-09-24	1		2018-09-24	10		2018-09-17	1		2018-09-24	8
2014-09-25	1		2014-09-25	8		2014-09-25	6		2018-09-25	22		2018-09-18	4		2018-09-25	22
2014-09-26	0		2014-09-26	12		2014-09-26	2		2018-09-26	16		2018-09-19	6		2018-09-26	19
2014-09-27	0		2014-09-27	2		2014-09-27	2		2018-09-27	15		2018-09-20	7		2018-09-27	18
2014-09-28	0		2014-09-28	2		2014-09-28	1		2018-09-28	6		2018-09-21	4		2018-09-28	7
2014-09-29	2		2014-09-29	3		2014-09-29	3		2018-09-29	8		2018-09-22	4		2018-09-29	5
2014-09-30	0		2014-09-30	4		2014-09-30	4		2018-09-30	3		2018-09-23	4		2018-09-30	9
2014-10-01	1		2014-10-01	4		2014-10-01	0		2018-10-01	2		2018-09-24	5		2018-10-01	1
2014-10-02	2		2014-10-02	2		2014-10-02	0		2018-10-02	2		2018-09-25	4		2018-10-02	6
2014-10-03	0		2014-10-03	8		2014-10-03	1		2018-10-03	10		2018-09-26	4		2018-10-03	11
2014-10-04	0		2014-10-04	0		2014-10-04	0		2018-10-04	5		2018-09-27	15		2018-10-04	15
2014-10-05	0		2014-10-05	0		2014-10-05	0		2018-10-05	9		2018-09-28	6		2018-10-05	8
2014-10-06	0		2014-10-06	0		2014-10-06	0		2018-10-06	2		2018-09-29	8		2018-10-06	8
2014-10-07	0		2014-10-07	1		2014-10-07	0		2018-10-07	0		2018-09-30	3		2018-10-07	1
2014-10-08	0		2014-10-08	0		2014-10-08	0		2018-10-08	1		2018-10-01	2		2018-10-08	9
2014-10-09	0		2014-10-09	0		2014-10-09	0		2018-10-09	4		2018-10-02	2		2018-10-09	5
2014-10-10	0		2014-10-10	0		2014-10-10	0		2018-10-10	1		2018-10-03	10		2018-10-10	5
2014-10-11	0		2014-10-11	0		2014-10-11	0		2018-10-11	0		2018-10-04	5		2018-10-11	1
2014-10-12	0		2014-10-12	0		2014-10-12	0		2018-10-12	0		2018-10-05	9		2018-10-12	0
2014-10-13	0		2014-10-13	0		2014-10-13	0		2018-10-13	0		2018-10-06	2		2018-10-13	1
2014-10-14	0		2014-10-14	0		2014-10-14	0		2018-10-14	1		2018-10-07	0		2018-10-14	0
2014-10-15	0		2014-10-15	0		2014-10-15	0		2018-10-15	0		2018-10-08	0		2018-10-15	0
2014-10-16	0		2014-10-16	0		2014-10-16	1		2018-10-16	0		2018-10-09	0		2018-10-16	1
2014-10-17	0		2014-10-17	0		2014-10-17	0		2018-10-17	0		2018-10-10	0		2018-10-17	0
2014-10-18	0		2014-10-18	0		2014-10-18	0		2018-10-18	0		2018-10-11	0		2018-10-18	3
2014-10-19	0		2014-10-19	0		2014-10-19	0		2018-10-19	0		2018-10-12	0		2018-10-19	0
2014-10-20	0		2014-10-20	0		2014-10-20	0		2018-10-20	0		2018-10-13	0		2018-10-20	0
2014-10-21	2		2014-10-21	0		2014-10-21	0		2018-10-21	0		2018-10-14	0		2018-10-21	1
2014-10-22	1		2014-10-22	3		2014-10-22	0		2018-10-22	0		2018-10-15	0		2018-10-22	1
2014-10-23	0		2014-10-23	0		2014-10-23	0		2018-10-23	0		2018-10-16	0		2018-10-23	1
2014-10-24	0		2014-10-24	0		2014-10-24	0		2018-10-24	0		2018-10-17	0		2018-10-24	5
2014-10-25	0		2014-10-25	0		2014-10-25	0		2018-10-25	0		2018-10-18	0		2018-10-25	1
2014-10-26	0		2014-10-26	0		2014-10-26	1		2018-10-26	0		2018-10-19	0		2018-10-26	0
2014-10-27	0		2014-10-27	0		2014-10-27	0		2018-10-27	0		2018-10-20	0		2018-10-27	0
2014-10-28	0		2014-10-28	0		2014-10-28	0		2018-10-28	0		2018-10-21	0		2018-10-28	0
2014-10-29	0		2014-10-29	0		2014-10-29	0		2018-10-29	0		2018-10-22	0		2018-10-29	0
2014-10-30	0		2014-10-30	0		2014-10-30	0		2018-10-30	0		2018-10-23	0		2018-10-30	0
2014-10-31	0		2014-10-31	0		2014-10-31	0		2018-10-31	0		2018-10-24	0		2018-10-31	0
2015-07-01	0		2015-07-01	0		2015-07-01	0					2018-10-25	0
2015-07-02	0		2015-07-02	0		2015-07-02	0					2018-10-26	0
2015-07-03	2		2015-07-03	0		2015-07-03	0					2018-10-27	0
2015-07-04	0		2015-07-04	0		2015-07-04	0					2018-10-28	0
2015-07-05	0		2015-07-05	0		2015-07-05	0					2018-10-29	0
2015-07-06	0		2015-07-06	0		2015-07-06	0					2018-10-30	0
2015-07-07	0		2015-07-07	0		2015-07-07	0					2018-10-31	0
2015-07-08	0		2015-07-08	0		2015-07-08	0
2015-07-09	0		2015-07-09	0		2015-07-09	0
2015-07-10	0		2015-07-10	0		2015-07-10	0
2015-07-11	0		2015-07-11	0		2015-07-11	0
2015-07-12	0		2015-07-12	0		2015-07-12	0
2015-07-13	0		2015-07-13	1		2015-07-13	0
2015-07-14	0		2015-07-14	0		2015-07-14	0
2015-07-15	0		2015-07-15	0		2015-07-15	0
2015-07-16	0		2015-07-16	0		2015-07-16	1
2015-07-17	0		2015-07-17	0		2015-07-17	0
2015-07-18	0		2015-07-18	0		2015-07-18	0
2015-07-19	0		2015-07-19	0		2015-07-19	0
2015-07-20	0		2015-07-20	0		2015-07-20	0
2015-07-21	0		2015-07-21	0		2015-07-21	0
2015-07-22	0		2015-07-22	0		2015-07-22	1
2015-07-23	0		2015-07-23	0		2015-07-23	0
2015-07-24	0		2015-07-24	0		2015-07-24	1
2015-07-25	1		2015-07-25	0		2015-07-25	0
2015-07-26	0		2015-07-26	0		2015-07-26	0
2015-07-27	0		2015-07-27	0		2015-07-27	0
2015-07-28	0		2015-07-28	0		2015-07-28	0
2015-07-29	0		2015-07-29	0		2015-07-29	0
2015-07-30	0		2015-07-30	0		2015-07-30	4
2015-07-31	0		2015-07-31	0		2015-07-31	1
2015-08-01	0		2015-08-01	0		2015-08-01	0
2015-08-02	0		2015-08-02	0		2015-08-02	0
2015-08-03	0		2015-08-03	1		2015-08-03	0
2015-08-04	0		2015-08-04	1		2015-08-04	1
2015-08-05	0		2015-08-05	0		2015-08-05	0
2015-08-06	0		2015-08-06	0		2015-08-06	0
2015-08-07	0		2015-08-07	0		2015-08-07	0
2015-08-08	0		2015-08-08	0		2015-08-08	1
2015-08-09	3		2015-08-09	0		2015-08-09	1
2015-08-10	0		2015-08-10	0		2015-08-10	0
2015-08-11	2		2015-08-11	2		2015-08-11	1
2015-08-12	5		2015-08-12	6		2015-08-12	0
2015-08-13	2		2015-08-13	0		2015-08-13	0
2015-08-14	4		2015-08-14	5		2015-08-14	1
2015-08-15	0		2015-08-15	1		2015-08-15	0
2015-08-16	1		2015-08-16	0		2015-08-16	0
2015-08-17	2		2015-08-17	2		2015-08-17	0
2015-08-18	1		2015-08-18	1		2015-08-18	0
2015-08-19	0		2015-08-19	2		2015-08-19	2
2015-08-20	4		2015-08-20	2		2015-08-20	0
2015-08-21	7		2015-08-21	0		2015-08-21	0
2015-08-22	6		2015-08-22	1		2015-08-22	0
2015-08-23	6		2015-08-23	0		2015-08-23	0
2015-08-24	0		2015-08-24	5		2015-08-24	2
2015-08-25	10		2015-08-25	8		2015-08-25	4
2015-08-26	5		2015-08-26	4		2015-08-26	4
2015-08-27	5		2015-08-27	2		2015-08-27	2
2015-08-28	5		2015-08-28	6		2015-08-28	4
2015-08-29	7		2015-08-29	4		2015-08-29	4
2015-08-30	4		2015-08-30	3		2015-08-30	3
2015-08-31	41		2015-08-31	54		2015-08-31	0
2015-09-01	48		2015-09-01	49		2015-09-01	13
2015-09-02	39		2015-09-02	57		2015-09-02	29
2015-09-03	22		2015-09-03	46		2015-09-03	9
2015-09-04	33		2015-09-04	12		2015-09-04	53
2015-09-05	47		2015-09-05	32		2015-09-05	24
2015-09-06	19		2015-09-06	47		2015-09-06	35
2015-09-07	23		2015-09-07	17		2015-09-07	10
2015-09-08	17		2015-09-08	19		2015-09-08	47
2015-09-09	14		2015-09-09	8		2015-09-09	32
2015-09-10	14		2015-09-10	9		2015-09-10	32
2015-09-11	16		2015-09-11	4		2015-09-11	26
2015-09-12	13		2015-09-12	2		2015-09-12	38
2015-09-13	19		2015-09-13	1		2015-09-13	30
2015-09-14	3		2015-09-14	7		2015-09-14	13
2015-09-15	2		2015-09-15	11		2015-09-15	17
2015-09-16	0		2015-09-16	1		2015-09-16	10
2015-09-17	9		2015-09-17	1		2015-09-17	1
2015-09-18	4		2015-09-18	0		2015-09-18	4
2015-09-19	9		2015-09-19	1		2015-09-19	3
2015-09-20	11		2015-09-20	0		2015-09-20	1
2015-09-21	3		2015-09-21	0		2015-09-21	4
2015-09-22	2		2015-09-22	0		2015-09-22	4
2015-09-23	2		2015-09-23	2		2015-09-23	13
2015-09-24	0		2015-09-24	0		2015-09-24	0
2015-09-25	0		2015-09-25	0		2015-09-25	1
2015-09-26	0		2015-09-26	0		2015-09-26	3
2015-09-27	0		2015-09-27	0		2015-09-27	1
2015-09-28	1		2015-09-28	0		2015-09-28	2
2015-09-29	0		2015-09-29	2		2015-09-29	0
2015-09-30	0		2015-09-30	2		2015-09-30	0
2015-10-01	0		2015-10-01	0		2015-10-01	0
2015-10-02	0		2015-10-02	0		2015-10-02	0
2015-10-03	0		2015-10-03	0		2015-10-03	0
2015-10-04	0		2015-10-04	0		2015-10-04	1
2015-10-05	0		2015-10-05	0		2015-10-05	4
2015-10-06	0		2015-10-06	0		2015-10-06	0
2015-10-07	0		2015-10-07	0		2015-10-07	0
2015-10-08	0		2015-10-08	0		2015-10-08	0
2015-10-09	0		2015-10-09	0		2015-10-09	0
2015-10-10	0		2015-10-10	0		2015-10-10	1
2015-10-11	0		2015-10-11	0		2015-10-11	0
2015-10-12	0		2015-10-12	0		2015-10-12	0
2015-10-13	0		2015-10-13	0		2015-10-13	0
2015-10-14	0		2015-10-14	0		2015-10-14	0
2015-10-15	0		2015-10-15	0		2015-10-15	0
2015-10-16	0		2015-10-16	0		2015-10-16	0
2015-10-17	0		2015-10-17	0		2015-10-17	0
2015-10-18	0		2015-10-18	0		2015-10-18	0
2015-10-19	0		2015-10-19	0		2015-10-19	0
2015-10-20	0		2015-10-20	0		2015-10-20	0
2015-10-21	0		2015-10-21	0		2015-10-21	0
2015-10-22	0		2015-10-22	0		2015-10-22	0
2015-10-23	0		2015-10-23	0		2015-10-23	0
2015-10-24	0		2015-10-24	0		2015-10-24	0
2015-10-25	0		2015-10-25	0		2015-10-25	0
2015-10-26	0		2015-10-26	0		2015-10-26	0
2015-10-27	0		2015-10-27	0		2015-10-27	0
2015-10-28	0		2015-10-28	0		2015-10-28	0
2015-10-29	0		2015-10-29	0		2015-10-29	0
2015-10-30	0		2015-10-30	0		2015-10-30	0
2015-10-31	0		2015-10-31	0		2015-10-31	0
2016-07-01	0		2016-07-01	0		2016-07-01	0
2016-07-02	0		2016-07-02	0		2016-07-02	0
2016-07-03	0		2016-07-03	0		2016-07-03	0
2016-07-04	0		2016-07-04	0		2016-07-04	0
2016-07-05	0		2016-07-05	0		2016-07-05	0
2016-07-06	0		2016-07-06	1		2016-07-06	0
2016-07-07	0		2016-07-07	0		2016-07-07	0
2016-07-08	1		2016-07-08	0		2016-07-08	0
2016-07-09	0		2016-07-09	0		2016-07-09	0
2016-07-10	0		2016-07-10	0		2016-07-10	0
2016-07-11	0		2016-07-11	0		2016-07-11	0
2016-07-12	0		2016-07-12	0		2016-07-12	0
2016-07-13	0		2016-07-13	0		2016-07-13	0
2016-07-14	0		2016-07-14	0		2016-07-14	0
2016-07-15	0		2016-07-15	0		2016-07-15	0
2016-07-16	0		2016-07-16	0		2016-07-16	0
2016-07-17	0		2016-07-17	0		2016-07-17	0
2016-07-18	0		2016-07-18	0		2016-07-18	0
2016-07-19	0		2016-07-19	0		2016-07-19	0
2016-07-20	1		2016-07-20	0		2016-07-20	0
2016-07-21	0		2016-07-21	0		2016-07-21	0
2016-07-22	0		2016-07-22	0		2016-07-22	0
2016-07-23	0		2016-07-23	0		2016-07-23	0
2016-07-24	0		2016-07-24	0		2016-07-24	0
2016-07-25	0		2016-07-25	0		2016-07-25	0
2016-07-26	0		2016-07-26	0		2016-07-26	0
2016-07-27	0		2016-07-27	0		2016-07-27	0
2016-07-28	0		2016-07-28	0		2016-07-28	0
[truncated: 347 more rows]
