# Supplementary material for: Biological weed control to relieve millions from Ambrosia allergies in Europe
Source: Nat Commun. 2020 Apr 21;11:1745. doi: 10.1038/s41467-020-15586-1 (PMC7174423; doi:10.1038/s41467-020-15586-1)
Supplement: Supplementary file 13 — Source Data [file 41467_2020_15586_MOESM13_ESM.zip › Source Data - revised/Supplementary Figure S1/data.shp.xml]

<?xml version="1.0" encoding="UTF-8"?>
<metadata xml:lang="en"><Esri><CreaDate>20200217</CreaDate><CreaTime>15542500</CreaTime><SyncOnce>FALSE</SyncOnce><SyncDate>20141110</SyncDate><SyncTime>08395400</SyncTime><ModDate>20141110</ModDate><ModTime>08395400</ModTime><DataProperties><itemProps><itemName Sync="TRUE">country</itemName><nativeExtBox><westBL Sync="TRUE">-180.000000</westBL><eastBL Sync="TRUE">180.000000</eastBL><southBL Sync="TRUE">-90.000000</southBL><northBL Sync="TRUE">83.665491</northBL><exTypeCode Sync="TRUE">1</exTypeCode></nativeExtBox><itemLocation><linkage Sync="FALSE">withheld</linkage><protocol Sync="TRUE">Local Area Network</protocol></itemLocation><imsContentType Sync="TRUE" export="False">002</imsContentType></itemProps><coordRef><type Sync="TRUE">Geographic</type><geogcsn Sync="TRUE">GCS_WGS_1984</geogcsn><csUnits Sync="TRUE">Angular Unit: Degree (0.017453)</csUnits><peXml Sync="TRUE">&lt;GeographicCoordinateSystem xsi:type='typens:GeographicCoordinateSystem' xmlns:xsi='http://www.w3.org/2001/XMLSchema-instance' xmlns:xs='http://www.w3.org/2001/XMLSchema' xmlns:typens='http://www.esri.com/schemas/ArcGIS/10.3'&gt;&lt;WKT&gt;GEOGCS[&amp;quot;GCS_WGS_1984&amp;quot;,DATUM[&amp;quot;D_WGS_1984&amp;quot;,SPHEROID[&amp;quot;WGS_1984&amp;quot;,6378137.0,298.257223563]],PRIMEM[&amp;quot;Greenwich&amp;quot;,0.0],UNIT[&amp;quot;Degree&amp;quot;,0.0174532925199433],AUTHORITY[&amp;quot;EPSG&amp;quot;,4326]]&lt;/WKT&gt;&lt;XOrigin&gt;-399.99999999999989&lt;/XOrigin&gt;&lt;YOrigin&gt;-399.99999999999989&lt;/YOrigin&gt;&lt;XYScale&gt;1111948722.2222226&lt;/XYScale&gt;&lt;ZOrigin&gt;-100000&lt;/ZOrigin&gt;&lt;ZScale&gt;10000&lt;/ZScale&gt;&lt;MOrigin&gt;-100000&lt;/MOrigin&gt;&lt;MScale&gt;10000&lt;/MScale&gt;&lt;XYTolerance&gt;8.9831528411952133e-009&lt;/XYTolerance&gt;&lt;ZTolerance&gt;0.001&lt;/ZTolerance&gt;&lt;MTolerance&gt;0.001&lt;/MTolerance&gt;&lt;HighPrecision&gt;true&lt;/HighPrecision&gt;&lt;LeftLongitude&gt;-180&lt;/LeftLongitude&gt;&lt;WKID&gt;4326&lt;/WKID&gt;&lt;LatestWKID&gt;4326&lt;/LatestWKID&gt;&lt;/GeographicCoordinateSystem&gt;</peXml></coordRef><lineage><Process ToolSource="c:\program files (x86)\arcgis\desktop10.2\ArcToolbox\Toolboxes\Data Management Tools.tbx\CalculateField" Date="20141104" Time="143736">CalculateField "World Countries" LAND_RANK 5 VB #</Process><Process ToolSource="c:\program files (x86)\arcgis\desktop10.2\ArcToolbox\Toolboxes\Data Management Tools.tbx\CalculateField" Date="20141104" Time="143807">CalculateField "World Countries" LAND_TYPE "Primary land" VB #</Process></lineage></DataProperties><ArcGISFormat>1.0</ArcGISFormat><scaleRange><minScale>150000000</minScale><maxScale>500000</maxScale></scaleRange><ArcGISProfile>NAP</ArcGISProfile></Esri><spdoinfo><ptvctinf><esriterm Name="country"><efeatyp Sync="TRUE">Simple</efeatyp><efeageom code="4" Sync="TRUE"></efeageom><esritopo Sync="TRUE">FALSE</esritopo><efeacnt Sync="TRUE">655</efeacnt><spindex Sync="TRUE">FALSE</spindex><linrefer Sync="TRUE">FALSE</linrefer></esriterm></ptvctinf></spdoinfo><eainfo><detailed Name="country" xmlns=""><enttyp><enttypl Sync="TRUE">country</enttypl><enttypt Sync="TRUE">Feature Class</enttypt><enttypc Sync="TRUE">655</enttypc><enttypd>The polygons represent the boundaries for the countries of the world.</enttypd><enttypds>Esri</enttypds></enttyp><attr xmlns=""><attrlabl Sync="TRUE">ObjectID</attrlabl><attalias Sync="TRUE">OBJECTID</attalias><attrtype Sync="TRUE">OID</attrtype><attwidth Sync="TRUE">4</attwidth><atprecis Sync="TRUE">0</atprecis><attscale Sync="TRUE">0</attscale><attrdef Sync="TRUE">Internal feature number.</attrdef><attrdefs Sync="TRUE">Esri</attrdefs><attrdomv><udom Sync="TRUE">Sequential unique whole numbers that are automatically generated.</udom></attrdomv></attr><attr xmlns=""><attrlabl Sync="TRUE">Shape</attrlabl><attalias Sync="TRUE">Shape</attalias><attrtype Sync="TRUE">Geometry</attrtype><attwidth Sync="TRUE">0</attwidth><atprecis Sync="TRUE">0</atprecis><attscale Sync="TRUE">0</attscale><attrdef Sync="TRUE">Feature geometry.</attrdef><attrdefs Sync="TRUE">Esri</attrdefs><attrdomv><udom Sync="TRUE">Coordinates defining the features.</udom></attrdomv></attr><attr xmlns=""><attrlabl Sync="TRUE">COUNTRY</attrlabl><attalias Sync="TRUE">COUNTRY</attalias><attrtype Sync="TRUE">String</attrtype><attwidth Sync="TRUE">50</attwidth><atprecis Sync="TRUE">0</atprecis><attscale Sync="TRUE">0</attscale><attrdefs>DeLorme Publishing Company, Inc., Esri, U.S. Central Intelligence Agency</attrdefs><attrdef>The country name.</attrdef><attrdomv><udom>Names for the features.</udom></attrdomv></attr><attr xmlns=""><attrlabl Sync="TRUE">ISO_CC</attrlabl><attalias Sync="TRUE">ISO_CC</attalias><attrtype Sync="TRUE">String</attrtype><attwidth Sync="TRUE">2</attwidth><atprecis Sync="TRUE">0</atprecis><attscale Sync="TRUE">0</attscale><attrdefs>International Organization for Standardization</attrdefs><attrdef>The International Organization for Standardization (ISO) country code.</attrdef><attrdomv><codesetd xmlns=""><codesetn>ISO 3166-1 Alpha-2 codes</codesetn><codesets>International Organization for Standardization</codesets></codesetd></attrdomv></attr><attr xmlns=""><attrlabl Sync="TRUE">CONTINENT</attrlabl><attalias Sync="TRUE">CONTINENT</attalias><attrtype Sync="TRUE">String</attrtype><attwidth Sync="TRUE">15</attwidth><atprecis Sync="TRUE">0</atprecis><attscale Sync="TRUE">0</attscale><attrdefs>Esri</attrdefs><attrdomv><edom xmlns=""><edomv>Africa, Antarctica, Asia, Australia, Europe, North America, Oceania, South America</edomv><edomvd>The continents of the world.</edomvd><edomvds>Esri</edomvds></edom></attrdomv><attrdef>The continent in which the country is located.</attrdef></attr><attr xmlns=""><attrlabl Sync="TRUE">Land_Type</attrlabl><attalias Sync="TRUE">LAND_TYPE</attalias><attrtype Sync="TRUE">String</attrtype><attwidth Sync="TRUE">20</attwidth><atprecis Sync="TRUE">0</atprecis><attscale Sync="TRUE">0</attscale><attrdef>The type of the country (or part of) based on its areal size. This field is useful for rendering at different scales.</attrdef><attrdefs>Esri</attrdefs><attrdomv><edom xmlns=""><edomv>Primary land (The continental mainland or selected island that creates a visually pleasing world view at very small scales), Large island, Medium island, Small island, and Very small island</edomv><edomvd>The types.</edomvd><edomvds>Esri</edomvds></edom></attrdomv></attr><attr xmlns=""><attrlabl Sync="TRUE">Land_Rank</attrlabl><attalias Sync="TRUE">LAND_RANK</attalias><attrtype Sync="TRUE">SmallInteger</attrtype><attwidth Sync="TRUE">2</attwidth><atprecis Sync="TRUE">0</atprecis><attscale Sync="TRUE">0</attscale><attrdef>The rank of the country (or part of) based on its areal size. This field is useful for rendering at different scales.</attrdef><attrdefs>Esri</attrdefs><attrdomv><edom xmlns=""><edomvds>Esri</edomvds><edomv>5</edomv><edomvd>Primary land - the continental mainland or selected island that creates a visually pleasing world view at very small scales.</edomvd></edom><edom xmlns=""><edomvds>Esri</edomvds><edomv>4</edomv><edomvd>A large island.</edomvd></edom><edom xmlns=""><edomvds>Esri</edomvds><edomv>3</edomv><edomvd>A medium island.</edomvd></edom><edom xmlns=""><edomvds>Esri</edomvds><edomv>2</edomv><edomvd>A small island.</edomvd></edom><edom xmlns=""><edomvds>Esri</edomvds><edomv>1</edomv><edomvd>A very small island.</edomvd></edom></attrdomv></attr><attr xmlns=""><attrlabl Sync="TRUE">COUNTRYAFF</attrlabl><attalias Sync="TRUE">COUNTRYAFF</attalias><attrtype Sync="TRUE">String</attrtype><attwidth Sync="TRUE">50</attwidth><atprecis Sync="TRUE">0</atprecis><attscale Sync="TRUE">0</attscale><attrdefs>DeLorme Publishing Company, Inc., U.S. Central Intelligence Agency</attrdefs><attrdef>The country name if there is no affiliated sovereign country or the name of the affiliated sovereign country.</attrdef><attrdomv><udom>Names for the features.</udom></attrdomv></attr><attr xmlns=""><attrlabl Sync="TRUE">Shape_Length</attrlabl><attalias Sync="TRUE">Shape_Length</attalias><attrtype Sync="TRUE">Double</attrtype><attwidth Sync="TRUE">8</attwidth><atprecis Sync="TRUE">0</atprecis><attscale Sync="TRUE">0</attscale><attrdef Sync="TRUE">Length of feature in internal units.</attrdef><attrdefs Sync="TRUE">Esri</attrdefs><attrdomv><udom Sync="TRUE">Positive real numbers that are automatically generated.</udom></attrdomv></attr><attr xmlns=""><attrlabl Sync="TRUE">Shape_Area</attrlabl><attalias Sync="TRUE">Shape_Area</attalias><attrtype Sync="TRUE">Double</attrtype><attwidth Sync="TRUE">8</attwidth><atprecis Sync="TRUE">0</atprecis><attscale Sync="TRUE">0</attscale><attrdef Sync="TRUE">Area of feature in internal units squared.</attrdef><attrdefs Sync="TRUE">Esri</attrdefs><attrdomv><udom Sync="TRUE">Positive real numbers that are automatically generated.</udom></attrdomv></attr></detailed></eainfo><Binary><Thumbnail><Data EsriPropertyType="PictureX">/9j/4AAQSkZJRgABAQEAAQABAAD/2wBDAAgGBgcGBQgHBwcJCQgKDBQNDAsLDBkSEw8UHRofHh0a
HBwgJC4nICIsIxwcKDcpLDAxNDQ0Hyc5PTgyPC4zNDL/2wBDAQkJCQwLDBgNDRgyIRwhMjIyMjIy
MjIyMjIyMjIyMjIyMjIyMjIyMjIyMjIyMjIyMjIyMjIyMjIyMjIyMjIyMjL/wAARCACFAMgDASIA
AhEBAxEB/8QAHwAAAQUBAQEBAQEAAAAAAAAAAAECAwQFBgcICQoL/8QAtRAAAgEDAwIEAwUFBAQA
AAF9AQIDAAQRBRIhMUEGE1FhByJxFDKBkaEII0KxwRVS0fAkM2JyggkKFhcYGRolJicoKSo0NTY3
ODk6Q0RFRkdISUpTVFVWV1hZWmNkZWZnaGlqc3R1dnd4eXqDhIWGh4iJipKTlJWWl5iZmqKjpKWm
p6ipqrKztLW2t7i5usLDxMXGx8jJytLT1NXW19jZ2uHi4+Tl5ufo6erx8vP09fb3+Pn6/8QAHwEA
AwEBAQEBAQEBAQAAAAAAAAECAwQFBgcICQoL/8QAtREAAgECBAQDBAcFBAQAAQJ3AAECAxEEBSEx
BhJBUQdhcRMiMoEIFEKRobHBCSMzUvAVYnLRChYkNOEl8RcYGRomJygpKjU2Nzg5OkNERUZHSElK
U1RVVldYWVpjZGVmZ2hpanN0dXZ3eHl6goOEhYaHiImKkpOUlZaXmJmaoqOkpaanqKmqsrO0tba3
uLm6wsPExcbHyMnK0tPU1dbX2Nna4uPk5ebn6Onq8vP09fb3+Pn6/9oADAMBAAIRAxEAPwD3+iii
gAooooAKKKKACiiigAooooAKKKKACiiigAooooAKKKKACiiigAooooAKKKKACiiigAooqhBrFjNL
LF9ojSSORoyjNgkqcHGevTtQBforOt9ZgvN5tY5JkUgFlKDr7FgR+IFTNfqhIeCccE8KGzj2BJ9K
z9rTTtzIdmW6Kxr2/vbiBFsLe4h8w8zOigoMZ4U57+o+gNcsX1tI5Dc3N/5jZj2bXO7jOFwm3PHX
j69RR7antcLM7+SWOFd0siIvXLNgVCNSsWYKL23JPQCVf8a8wm0+7nu5JZDfBAu7dJE7uFLdPmA3
dvrnp1NS6NBFZoLqa3ea0KlSwJXYx7blB3cdicA5+tDmugWPSRqdgW2i+tiemPNX/Gmvq2mx43X9
sCc4Hmrk464GeawdEi06RZhpl28d518q4EbEAcAZAyyc9Q3frWlpOp/2naSStC0MkUjRSITkBl64
Pce9Y1q86Svy3XqNK5O+vaVFJ5cl/Aj9cO2D+tWYL6zuQDBdQSgnAMcgbn8Kzr3UXS3c6fD9tnGP
kQ/KOe7dB9KreGrOG3illllt5b2dzMUQqTED0UYPQfh1qqFaVRXcbCasdFRRXLa1Hof26X7THd3E
yJulihLkIDzuPIVT+Nbt23EdTR0rC03VNOhhCi2ntExuTzgpyCM8bSe306e1R6jq2jyo8kMNvfXU
arszCXxnGPmCn+9wPU44zSU4vZgb6yRv9x1bvwc06uQtrpdPh82YPbXLON0cVokSc8HJwWK+/tTv
+Ei1CcCS3sbaJ2wcljIzKcgEDA3DKk8E8Ck6sF1HY62iuPvdDubyUTkFbxjvM8SoEOOBk8OD06Z9
Oau6Zaa3aFDLfI8PUxSAsRkf3iSeOOM+vNY/W6XcOVnR0VhxazeyXlxF9gRkgyGCSHfnGRwQAc/y
x1qqbzXEkBbaRMo8uEIA69MknBAAJ7n8609vT7hZnTUVnjUnW4jgeyuyzgkuFUoOvU546fqKk/tB
SrN9nnAU4O5QPx65x/hTVWm/tILMuUUUVoIKpTraPLlom81ScOkJJB+uPertFAHN2umapbLLb2bL
BA5DedcgNNk4B4X5TwOM+o9K0m025WPMOoytMqkK0yIy8+oUA+nftWlRWToU3q4juzC03VXuJDaX
8P2W/XP7oniQAkbkz1HBrUqvq1vDKltLPErpBMHJZQdowRn2GSM+1PFvbkZEMRB/2RXlYqjGnOy2
ZcXdEV3ai5eItHHMibsxSEgNkd+v5EEc+wrGfTLK41aKCPTmijQNJMrBgudoAKnoeoHHoemMHe+y
25xmCLjp8grOv2urZoLe3YsLmfy0Aba0Y2kk7jnjIPbvx0p0as7ezj1BpbmfbMnhm5kmubqGcyri
cCT96MZIb5m54PI47YGeu8+l2t1uljkdIrgh5UjwFm/3sjuODjGR1qhaeErOBg80s0uVAeLdiMkc
9AMnk5GSe1bdtbQ2dulvbxiOJBhVHQCvUhB8tp6kNkoAAAAwBVKSGz023kuY7RQIlLBYYwWx3Cge
tW5HKLkIz+oXHFNuGdLaV4l3SKhKjGcnHHFaiOTttfNxpt3BqV0bCbaUiEWWkXacHuWLcjv9OhNZ
8S30lvNatZC2uN7SOiOp3nb8uQT04JOc/rWuHa7kcIyK08WLp0gbKHBGRznOf5fiMM6VfTx/abNG
uYkhyyyqzDIO3aucksMc49D0yBXK3Ko9On9bFbGpZ28d0Q2rTMVKriPaFgAH3Qfl4PzHGTzn243Y
lstNjESukSsSwDN19evauesJGurMzzNPaNPKwWOOSRQ3RcDC4685APXtUhe+uJVaKMqtugEZt9yL
IOoBHUjggdup9jxTpNuzdikzWsLvzXuikDO3nNuZNuCBwpznngCrEd1CmBIn2Zm6LJtXdz2wcHk/
r71Qkvb+2RwIzczKudm3aAfcjoPfnPPSlsLiTWIs3DRrEFw8CbgxJ/vZ5x1+ufbFYOPXoM0nu7dG
2tPGGzjG7n34/A/lThcQlN4mjKZxuDDGajjtvs4227hI+0ZQbV+gGMVFPaNOGM5WRdpBjjQAv0wM
k+3t1qLRGPge0luDLCi+bImfM8sqXX6kcjn9feoLW7N9fy2/NvNED8jRhjtzjO7OOeOB0xzWbJqi
3Xk20yR2cDIZBNctuyik8jODyAOffg1a0+Jb/VJbqzuiIIkWPzVUEyE8tyeBwFxx0PHXNd+Hwzve
aIcuw68gvZ7gWkF3IJFZDI8Y24TjOew74HUnuBV0afaGaJ7lJZZlKsjSr909vmUYJ47k/rWhHEkS
bUBx15JJP1J60+u6NGEdUibsKKKK0EFFFFAEbTKsyxMGBb7p2nBPJxn8KkoyM4zzRQAVz76dNp17
PMsjf2dIoJVGKtC2QMgDgjnPtg+wroKOc1E4KceVgnYxHaJVmF5qMkca4KFSFLKec5HXuMjHT8az
21VtI1Z5JYJzZSgbZZkO5FHoSc4zk4bHf0xW5eaNY3sTxyQhd+clOOo/L8/QHqBWfGup2EP2NY4p
m+cw3E0pck4JHy8H2POBkY9KzhCNKN3bTqNu5tQ3MFwMwzxyDGfkYHipa5x7+aC5s2uHifZIwm2R
bXXgjPUjbx/Kty1u4L2HzreQOmcZwQQfQg8itIVIzV4sGrE9ZepC4lult4ZnRXT5/kBBHI6nn16H
09c1pkBgQQCDwQaxdX06cm3uLRpcQKEMURw20dwep9x3/AUqqk4Pl3BEls6QofOQqzcGQ8hiOMe3
06c8ZqGCGCNPKktJEBJckdGG7IyAcntwRxVVBfPNE+LhYBueQrC2QDtK4VuSck9icgmlW7klnnVJ
2xNGEhdsF1+9khVGfTjrxzivJdOcddi7iX1otxZWsjpcNEm1nRpTsZcemePrxirF1EYjFeWMy7wp
VY5Hwjqe3rwcY9MnFMkuGuIobe5RYopDsljXcGxgnjgHb8uM+npUWm2WJzbwyLLbMzSK+zJCkk8k
/eOcYJ3ZwT2OLgpVGot6/foD0JNl/dWkt2IUcNHjyRIcM4yCcY5HtnnAqx5cZs1vIp5ICAzFyuc5
OTle/PQVtABQAAABwAKyoIjLfwziISW4aUox6xsSMnB9wwBB6GuqphE7cunclSMi11PU4w0uohov
JYB4iigurdGA68YPfsfQ1pW+sx3oVbS3nlkPO3AAUcjcWzjGQRxk5HSoPEmyKSCV3CSCRTG+1SwT
kOF3AjOG6Hr2pLKSHRNPurye5hl8xmkjSLIBzyDg5OSCuT0FDwcHPXYOZk9hpEcul2sN1DCRBO8h
jGHXdubgHsASePYD1raVFQ/KABjoBXP+GVvbaS7t7ksYHImt9y7Wwc7hg8gZ6A810A3HBPHfA+nQ
12okdSAhgCCCDyCKaGZhwpB9+1MtmlZCJo9rgnODkH6UATUUUUAFIThlHqaWohCd4JclQSQCMkEn
PU/l9KAJOCc45HGcUjNt2/KxyccdvelYZUj+uKqRWS28jvBlHkw0g3EhjjqffjtigC5RRRnnFADX
jWQANnAIPBI5H0rJ1G2kOoeeGPMIWELwQ4JJ59wRx3288CtimSxJMmyRcjr1wQfUHtWdWHPBxGtD
IsksShiVIzKwBk3xBWkIPUjHODn6U+DTfs9xLNHeXW+Vw7ZcEcDGNuMYxjt2FUo2mfTYpiG8tH8w
SqfnJ3ckjHA5bkZ4PTGRWhHcyXcai2jxI0auTL8oQNnGR1J4PHt1ryIxqc9oPU006luylkliZpGD
AMVRguNwHf8An7HGR1qzTIoxFCkYJIRQoJ9qfXtJNKzMgIyCD0Nc/Havp19dyjbJBHyoHDIMbjnA
+Y8tjvzz1zXQVi6jshnmRpHDTlCFRjlgcIwC85wBnIHGa58Wr0yo7ld7mB9ReRZJS7hUhwMhXCsT
8vXkN3FammyWy2duI5F3SoH+bhnOAenXpj6CsdbdrrVIYmMjMhLmTed4UEYDdlPPbkg9jzWnBZyD
VGd4QsMXEDB88bQAMZ4/iz+HXFZYWPKua24SNFCSilsbsc4GKUDA5xn2pEDBRvILeoGBTq7iSrf2
EOo2/kzA4DBlYAZUj68e30Nc8NEu7ZFVbYXAU+VlJFB8kE/KAy5HBx97v1OBXV1Xu53h8lUAzJJs
3EZC8E5P5Y/Gony2bkBxNvpNxFatLM13ZTpIR9oLKgAYjj5SWJ46dOcfXWS71SGUQwMbtVj3pIHD
bwDtJx1zntyPp21ksYFuDcvGslyTnzWGSPZc/dHJ4Hqe5NMNhHETLagRzryhbLKvXjHYfMeBjrXH
9dg5WtoXysWxu74PDHdwO6OD++Ee3BA6MueOh5GQcjpV8BTsmQMxKgDB6g+ufzpkM0lzZl4yscpy
vzDcFYHBBweRkH0qOCzI0+GBpChQhiYWIAOc7R/s9vpXenfVEFyiiigApAV3MARnvilooAKKKKAC
iiigAqlq10tjpVzdM21Y4yemfpV2s7XdNfVtImtI3VJGKsjNnGVYHnH0oApxwmW1j0qEHEVum6Xg
oOgC8g7s4yR6fUVrWlnFZQmOIHlizMerE9z+g+gFUdNg1NbbF0YIZzNvkaPLrIPQA428AAdelafm
J8vzr8/3eev0rChRVOPmNu46imBmC5dVBzgYbPGePSn1uIKintxPsJd0ZDkFcehHf61LRSaTVmBB
b2sVsXZAS8hy7nqx98VPQQCCCMg0hUNjIBwcjNCSSsgFo5z7U2RPMjZNzLkYypwRThnvTAKjnhFx
EYy7JyDuXGQQQe/0qSihq+jArfYo2XEjyuSMZLlf/QcCqE5vdNjRVV70SS7Q7cMmT3AGCB68VsUV
lKhTkrNDuyOGFYIkRSTtH3j1JPJJ+pqiL6abV1itV822CETPxtVs8YPUn1GCOnIwa0Tk8Djjr6U2
KGOCMRxIqKOyqAP0rS3YQ+iiimAUUVS+03G5wRjDEAeQ54zxznmplNR3Au1WXUbJ8hLqGQg4IRwx
B9MCsy6thcqx+zMkrNu3/vGwe+AV4B74x+lSWaPaRiJYMR5zwshx+YNYVMQ4/BG/3lJFqXVraFgG
S6Oc8paysBj6LTzqVuELkTYAzzA4/mKTzR/cl/79N/hR5o/uS/8Afpv8Kw+tVv5PzHyruQ22sC5G
4WN6iH7rPGBu7dM5H44pt7rHkJttrWW4uDjEWCn15I9M1Y80f3Jf+/Tf4VXkgt5HdzFOGf72EcA4
6EjoTRHFVr6x/BhyoybaO51fUYZtQdni3OBbQvgQkDhmKnnOCOcYJrqVUIoVRgAYArBt9KhtkKRT
36ITuIRSmT6kqoNSLp1ulwk6tdiZDkPtYk/U45/GtliLLVN/IVjYkmihx5sqJnpuYDNQPejbmGGW
X6Db/wChY/SqkdvbxXT3KR3AlcYY4kIbpyR0zwOas+aP7kv/AH6b/Csp4qp9iD+Y1FdRVup2z/ow
Xn+KTgj8B604Tz94Y/8Av6f/AImmeaP7kv8A36b/AAo80f3Jf+/Tf4Vi8Rie34DtEVp7n+GKHjsZ
Dz+nH600/anxm4VB38uPn8zn+VL5o/uS/wDfpv8ACjzR/cl/79N/hUutiX3+4LRGu16kLCGWKRwP
lMqdT7kEfypxkupFPMcOR2+cj+Q/Q0eaP7kv/fpv8KPNH9yX/v03+FL22JtbX7gtEa0c7NkXs6j0
Cp/VaXbNkf6VL/3yn/xNL5o/uS/9+m/wo80f3Jf+/Tf4VPPifMLRFIlOP9JkH4L/AIU3FwoG25JY
f89EBB/LFL5o/uS/9+m/wo80f3Jf+/Tf4U/aYnzC0Rk13PbQl5DCVBHzcrjJxjHzZ7VaglaaPe0T
x84w/f3+n1wfaqF1DFeIqSLPtVtxXyiQ3sQVIIp8Uk0EYjjRfLQYRFtmXj09B+VdlCtO37y9/Qlr
saNFFFdpIUUUUAFFFFABRRRQAUUUUAFFFFABRRRQAUUUUAFFFFABRRRQAUUUUAFFFFABRRRQAUUU
UAFFFFABRRRQAUUUUAFFFFABRRRQAUUUUAFFFFABRRRQAUUUUAFFFFABRRRQAUUUUAFFFFAH/9k=</Data></Thumbnail></Binary><mdLang><languageCode value="eng"/><countryCode value="USA" Sync="TRUE"/></mdLang><mdChar><CharSetCd value="004"/></mdChar><mdHrLv><ScopeCd value="005"/></mdHrLv><mdContact><rpIndName>ArcGIS Content Team</rpIndName><rpOrgName>Esri</rpOrgName><rpCntInfo><cntPhone><voiceNum>909-793-2853</voiceNum><faxNum>909-793-5953</faxNum></cntPhone><cntAddress addressType="both"><delPoint>380 New York Street</delPoint><city>Redlands</city><adminArea>California</adminArea><postCode>92373-8100</postCode><country>US</country><eMailAdd>info@esri.com</eMailAdd></cntAddress><cntHours>8:00 a.m.–5:00 p.m. Pacific time, Monday–Friday</cntHours></rpCntInfo><role><RoleCd value="007"/></role></mdContact><mdStanName>ArcGIS Metadata</mdStanName><mdStanVer>1.0</mdStanVer><distInfo><distributor><distorCont><rpOrgName>Esri; Esri Offices</rpOrgName><rpCntInfo><cntPhone><voiceNum tddtty="">800-447-9778</voiceNum></cntPhone><cntAddress addressType="both"><delPoint>380 New York Street</delPoint><city>Redlands</city><adminArea>California</adminArea><postCode>92373-8100</postCode><country>US</country></cntAddress><cntInstr>In the United States, contact the Esri Telebusiness staff at 800-447-9778 for more information about our software and data. 

Outside the United States, please direct all inquiries to your local Esri Office. This information can be found at http://www.esri.com/about-esri/offices.</cntInstr></rpCntInfo><role><RoleCd value="005"/></role></distorCont><distorOrdPrc><resFees units="">Software purchase price</resFees><ordInstr>Data &amp; Maps is available only as part of Esri® software.</ordInstr></distorOrdPrc><distorFormat><formatName>File Geodatabase Feature Class</formatName><fileDecmTech>ArcGIS® software</fileDecmTech><formatInfo>To use this data requires software that supports FGDB files.</formatInfo></distorFormat><distorTran><onLineSrc><linkage>http://www.ArcGIS.com</linkage><orDesc>Downloadable Data</orDesc></onLineSrc></distorTran><distorTran><offLineMed><medName><MedNameCd value="002"/></medName><medDensity>4.38 or 7.95</medDensity><medDenUnits>GB (gigabytes)</medDenUnits><medFormat><MedFormCd value="007"/></medFormat><medNote>Offline Data</medNote></offLineMed></distorTran></distributor><distFormat><formatName Sync="FALSE">File Geodatabase Feature Class</formatName></distFormat></distInfo><dataIdInfo><idCitation><resTitle>World Countries</resTitle><date><pubDate>2014-07-01</pubDate></date><resEd>2014</resEd><citRespParty><rpOrgName>DeLorme Publishing Company, Inc.</rpOrgName><role><RoleCd value="006"/></role></citRespParty><citRespParty><rpOrgName>Esri</rpOrgName><rpCntInfo><cntAddress><delPoint>Redlands, California, USA</delPoint></cntAddress></rpCntInfo><role><RoleCd value="010"/></role></citRespParty><citRespParty><rpOrgName>Esri</rpOrgName><role><RoleCd value="006"/></role></citRespParty><datasetSeries><seriesName>Data and Maps for ArcGIS®</seriesName><issId>2014 - World, Europe, and United States</issId></datasetSeries><otherCitDet>Location: \world\data</otherCitDet><presForm><PresFormCd value="005" Sync="TRUE"/></presForm></idCitation><idAbs>&lt;DIV STYLE="text-align:Left;"&gt;&lt;DIV&gt;&lt;DIV&gt;&lt;P&gt;&lt;SPAN&gt;World Countries represents the boundaries for the countries of the world.&lt;/SPAN&gt;&lt;/P&gt;&lt;/DIV&gt;&lt;/DIV&gt;&lt;/DIV&gt;</idAbs><idPurp>World Countries provides a basemap layer for the countries of the world. It has been designed to be used as a basemap that can be easily edited. Included are fields for name, ISO code, continent, and land type and rank.</idPurp><idStatus><ProgCd value="001"/></idStatus><idPoC><rpIndName>ArcGIS Content Team</rpIndName><rpOrgName>Esri</rpOrgName><rpCntInfo><cntPhone><voiceNum tddtty="">909-793-2853</voiceNum><faxNum>909-793-5953</faxNum></cntPhone><cntAddress addressType="both"><delPoint>380 New York Street</delPoint><city>Redlands</city><adminArea>California</adminArea><postCode>92373-8100</postCode><country>US</country><eMailAdd>info@esri.com</eMailAdd></cntAddress><cntHours>8:00 a.m.–5:00 p.m. Pacific time, Monday–Friday</cntHours><cntInstr>In the United States– Please direct all inquiries regarding software/data pricing and consulting services to your local Esri Regional Office. For support, you may contact Esri Support Center by telephone (voice) between 5:00 a.m. and 5:00 p.m. Pacific time, Monday through Friday, by dialing 888-377-4575; facsimile (fax) available at 909-792-0960; electronic mail (e-mail) support@esri.com; or visit http://support.esri.com/; Esri holidays excluded. 

Outside the United States– Please direct all inquiries regarding software/data pricing, sales, support, and consulting services to your local Esri Office. This information can be found at http://www.esri.com/about-esri/offices. For other questions or comments, you may contact Esri headquarters by e-mail, telephone, or fax or write to us.</cntInstr></rpCntInfo><role><RoleCd value="007"/></role></idPoC><resMaint><maintFreq><MaintFreqCd value="008"/></maintFreq></resMaint><placeKeys xmlns=""><keyword>World</keyword></placeKeys><tempKeys xmlns=""><keyword>2013</keyword><keyword>2014</keyword></tempKeys><themeKeys xmlns=""><keyword>polygon</keyword><keyword>countries</keyword><keyword>ISO codes</keyword><keyword>boundaries</keyword><keyword>coastlines</keyword><keyword>international boundaries</keyword></themeKeys><searchKeys><keyword>polygon</keyword><keyword>countries</keyword><keyword>ISO codes</keyword><keyword>World</keyword><keyword>boundaries</keyword><keyword>coastlines</keyword><keyword>international boundaries</keyword><keyword>2013</keyword><keyword>2014</keyword></searchKeys><resConst><LegConsts><othConsts>The data are provided by multiple, third party data vendors under license to Esri for inclusion on Data &amp; Maps for ArcGIS® for use with Esri® software. Each data vendor has its own data licensing policies and may grant varying redistribution rights to end users. Please consult the redistribution rights below for this data set provided on Data &amp; Maps. As used herein, “Geodata” shall mean any digital data set consisting of geographic data coordinates and associated attributes. 

The redistribution rights for this data set: Redistribution rights are granted by the data vendor for hard-copy renditions or static, electronic map images (e.g. .gif, .jpeg, etc.) that are plotted, printed, or publicly displayed with proper metadata and source/copyright attribution to the respective data vendor(s). 

The terms and conditions below apply to all the data sets provided on Data &amp; Maps. 

Proprietary Rights and Copyright: Licensee acknowledges that the Data and Related Materials contain proprietary and confidential property of Esri and its licensor(s). The Data and Related Materials are owned by Esri and its licensor(s) and are protected by United States copyright laws and applicable international copyright treaties and/or conventions. 

Limited Warranty and Disclaimer: Esri warrants that the media upon which the Data and Related Materials are provided will be free from defects in materials and workmanship under normal use and service for a period of ninety (90) days from the date of receipt. 

THE DATA AND RELATED MATERIALS ARE EXCLUDED FROM THE LIMITED WARRANTY, AND THE LICENSEE EXPRESSLY ACKNOWLEDGES THAT THE DATA CONTAINS SOME NONCONFORMITIES, DEFECTS, OR ERRORS. ESRI DOES NOT WARRANT THAT THE DATA WILL MEET LICENSEE'S NEEDS OR EXPECTATIONS; THAT THE USE OF THE DATA WILL BE UNINTERRUPTED; OR THAT ALL NONCONFORMITIES, DEFECTS, OR ERRORS CAN OR WILL BE CORRECTED. ESRI IS NOT INVITING RELIANCE ON THIS DATA, AND THE LICENSEE SHOULD ALWAYS VERIFY ACTUAL DATA. 

EXCEPT FOR THE LIMITED WARRANTY SET FORTH ABOVE, THE DATA AND RELATED MATERIALS CONTAINED THEREIN ARE PROVIDED "AS-IS," WITHOUT WARRANTY OF ANY KIND, EITHER EXPRESS OR IMPLIED, INCLUDING, BUT NOT LIMITED TO, THE IMPLIED WARRANTIES OF MERCHANTABILITY AND FITNESS FOR A PARTICULAR PURPOSE. 

HIGH RISK ACTIVITIES: 
(A) THE DATA AND RELATED MATERIALS ARE NOT FAULT-TOLERANT AND ARE NOT DESIGNED, MANUFACTURED, OR INTENDED FOR USE OR RESALE FOR INSURANCE UNDERWRITING OR WITH CRITICAL HEALTH AND SAFETY OR ONLINE CONTROL EQUIPMENT IN HAZARDOUS ENVIRONMENTS THAT REQUIRE FAIL-SAFE PERFORMANCE, INCLUDING, BUT NOT LIMITED TO THE OPERATION OF NUCLEAR FACILITIES, NAVIGATION OR GUIDANCE (I.E., AIRCRAFT, NAUTICAL VEHICLE, ETC.), OR COMMUNICATION SYSTEMS, AIR TRAFFIC CONTROL, EMERGENCY RESPONSE, TERRORISM PREVENTION OR RESPONSE, LIFE SUPPORT, OR WEAPONS SYSTEMS ("HIGH RISK ACTIVITIES"). ESRI SPECIFICALLY DISCLAIMS ANY EXPRESS OR IMPLIED WARRANTY OF FITNESS FOR HIGH RISK ACTIVITIES. 

(B) TO THE EXTENT PERMITTED BY LAW, LICENSEE AGREES TO INDEMNIFY, DEFEND, AND HOLD ESRI, ITS OFFICERS, DIRECTORS, EMPLOYEES, AGENTS, SUBCONTRACTORS, LICENSORS, SUCCESSORS, AND ASSIGNS HARMLESS FROM AND AGAINST ANY AND ALL LIABILITY, LOSSES, CLAIMS, EXPENSES (INCLUDING ATTORNEYS' FEES), DEMANDS, OR DAMAGES OF ANY KIND, INCLUDING DIRECT, INDIRECT, SPECIAL, PUNITIVE, INCIDENTAL, OR CONSEQUENTIAL DAMAGES, ARISING OUT OF OR IN ANY WAY CONNECTED WITH LICENSEE'S USE OR PERMITTING THE USE BY OTHERS OF THE DATA, AND VENDOR'S HARDWARE OR SOFTWARE FOR HIGH RISK ACTIVITIES. DELIVERY OF THE DATA, AND VENDOR'S HARDWARE OR SOFTWARE DOES NOT CONSTITUTE A WAIVER OF THE RIGHTS AND OBLIGATIONS SET FORTH IN THIS ARTICLE. 

Exclusive Remedy and Limitation of Liability: The entire liability of Esri or its licensor(s) and Licensee's exclusive remedy shall be to terminate the Agreement upon Licensee returning the Data and Related Materials to Esri with a copy of Licensee's invoice/receipt and Esri returning the license fees paid to Licensee. 

IN NO EVENT SHALL ESRI AND/OR ITS LICENSOR(S) BE LIABLE FOR COSTS OF PROCUREMENT OF SUBSTITUTE GOODS OR SERVICES; LOST PROFITS, LOST SALES, OR BUSINESS EXPENDITURES, INVESTMENTS, OR COMMITMENTS IN CONNECTION WITH ANY BUSINESS; LOSS OF ANY GOODWILL; OR FOR ANY INDIRECT, SPECIAL, INCIDENTAL, EXEMPLARY, OR CONSEQUENTIAL DAMAGES ARISING OUT OF THIS AGREEMENT OR USE OF THE DATA AND RELATED MATERIALS, HOWEVER CAUSED, ON ANY THEORY OF LIABILITY, AND WHETHER OR NOT ESRI OR ITS LICENSOR(S) HAVE BEEN ADVISED OF THE POSSIBILITY OF SUCH DAMAGE. THESE LIMITATIONS SHALL APPLY NOTWITHSTANDING ANY FAILURE OF ESSENTIAL PURPOSE OF ANY EXCLUSIVE REMEDY. 

Third Party Beneficiary: Esri's licensor(s) has (have) authorized Esri to (sub)distribute and (sub)license its (their) data as incorporated into the Data and Related Materials. As an intended third party beneficiary to this Agreement, the Esri licensor(s) is (are) entitled to directly enforce, in its own name, the rights and obligations undertaken by the Licensee and to seek all legal and equitable remedies as are afforded to Esri. 

In the event that the data vendor(s) has (have) granted the end user permission to redistribute the Geodata, please use proper proprietary or copyright attribution for the various data vendor(s), and provide the associated metadata file(s) with the Geodata. In compliance with FGDC metadata standards, Esri has attempted to practice proper metadata methodologies by providing any data source information, descriptions, and file names to assist in this effort.
</othConsts><accessConsts><RestrictCd value="005"/></accessConsts><useConsts><RestrictCd value="008"/></useConsts></LegConsts></resConst><resConst><Consts><useLimit>&lt;DIV STYLE="text-align:Left;"&gt;&lt;DIV&gt;&lt;DIV&gt;&lt;P&gt;&lt;SPAN&gt;&lt;SPAN&gt;See Resource Constraints &amp;gt; legal constraints.&lt;/SPAN&gt;&lt;/SPAN&gt;&lt;/P&gt;&lt;/DIV&gt;&lt;/DIV&gt;&lt;/DIV&gt;</useLimit></Consts></resConst><dataLang><languageCode value="eng"/><countryCode value="USA" Sync="TRUE"/></dataLang><dataExt xmlns=""><exDesc>publication date</exDesc><tempEle><TempExtent><exTemp><TM_Instant><tmPosition>2013-06-01T00:00:00</tmPosition></TM_Instant></exTemp></TempExtent></tempEle><tempEle><TempExtent><exTemp><TM_Instant><tmPosition>2013-12-01T00:00:00</tmPosition></TM_Instant></exTemp></TempExtent></tempEle><tempEle><TempExtent><exTemp><TM_Instant><tmPosition>2014-07-01T00:00:00</tmPosition></TM_Instant></exTemp></TempExtent></tempEle></dataExt><envirDesc Sync="TRUE">Microsoft Windows 7 Version 6.1 (Build 7601) Service Pack 1; Esri ArcGIS 10.3.0.4322</envirDesc><spatRpType><SpatRepTypCd value="001" Sync="TRUE"/></spatRpType><dataExt xmlns=""><geoEle xmlns=""><GeoBndBox esriExtentType="search"><exTypeCode Sync="TRUE">1</exTypeCode><westBL Sync="TRUE">-180.000000</westBL><eastBL Sync="TRUE">180.000000</eastBL><northBL Sync="TRUE">83.665491</northBL><southBL Sync="TRUE">-90.000000</southBL></GeoBndBox></geoEle></dataExt><dataChar><CharSetCd value="004"/></dataChar><tpCat><TopicCatCd value="003"/></tpCat></dataIdInfo><dqInfo xmlns=""><dqScope><scpLvl><ScopeCd value="005"/></scpLvl></dqScope><report type="DQConcConsis" dimension="" xmlns=""><measDesc>The shapefile is converted to file geodatabase (FGDB) format using tools in ArcGIS. The geometry is checked, and if needed repaired.</measDesc></report><report type="DQCompOm" dimension="" xmlns=""><measDesc>After processing, the data set is checked for drawing display and number of records and file sizes compared with source materials.</measDesc></report><report type="DQAbsExtPosAcc" dimension="horizontal" xmlns=""><measDesc>The DWBM was derived using Landsat 7 (Global Land Survey (GLS) 2000 and GLS 2005) and SRTM (Shuttle Radar Topography Mission) as a global base. Landsat 7 provided the horizontal positional accuracy of +/- 50 meters 90% CE, and SRTM ensured that features appropriately fit the topography (i.e. rivers flowed through valleys).</measDesc></report><dataLineage><dataSource type="" xmlns=""><srcDesc>Attribute data</srcDesc><srcCitatn xmlns=""><resTitle>World Administrative Divisions</resTitle><resAltTitle>Data &amp; Maps for ArcGIS 2013</resAltTitle><date><pubDate>2013-06-01T00:00:00</pubDate></date><resEd>2013</resEd><citRespParty xmlns=""><rpOrgName>Esri</rpOrgName><rpCntInfo><cntAddress><delPoint>Redlands, California, USA</delPoint></cntAddress></rpCntInfo><role><RoleCd value="010"/></role></citRespParty><citRespParty xmlns=""><rpOrgName>Esri</rpOrgName><role><RoleCd value="006"/></role></citRespParty><presForm xmlns=""><PresFormCd value="005"/><fgdcGeoform>vector digital data</fgdcGeoform></presForm><datasetSeries><seriesName>Data &amp; Maps for ArcGIS®</seriesName><issId>2013 - World, Europe, and United States</issId></datasetSeries><citOnlineRes xmlns=""><linkage>http://www.esri.com/</linkage></citOnlineRes></srcCitatn><srcExt xmlns=""><exDesc>publication date</exDesc><tempEle><TempExtent><exTemp><TM_Instant><tmPosition>2013-06-01T00:00:00</tmPosition></TM_Instant></exTemp></TempExtent></tempEle></srcExt><srcMedName><MedNameCd value="003"/></srcMedName></dataSource><dataSource type="" xmlns=""><srcDesc>Attribute and geospatial data</srcDesc><srcScale><rfDenom>1000000</rfDenom></srcScale><srcCitatn xmlns=""><resTitle>Admin_Boundaries, Country_Boundaries</resTitle><resAltTitle>DeLorme World Base Map 2013</resAltTitle><date><pubDate>2013-12-01T00:00:00</pubDate></date><citRespParty xmlns=""><rpOrgName>DeLorme Publishing Company, Inc.</rpOrgName><role><RoleCd value="006"/></role></citRespParty><citRespParty xmlns=""><rpOrgName>DeLorme Publishing Company, Inc.</rpOrgName><rpCntInfo><cntAddress><delPoint>Yarmouth, Maine, USA</delPoint></cntAddress></rpCntInfo><role><RoleCd value="010"/></role></citRespParty><presForm xmlns=""><PresFormCd value="005"/><fgdcGeoform>vector digital data</fgdcGeoform></presForm><datasetSeries><seriesName>A subset of DeLorme World Base Map (DWBM).</seriesName><issId>2013</issId></datasetSeries><citOnlineRes xmlns=""><linkage>http://www.delorme.com/</linkage></citOnlineRes><resEd>2013</resEd></srcCitatn><srcExt xmlns=""><exDesc>publication date</exDesc><tempEle><TempExtent><exTemp><TM_Instant><tmPosition>2013-12-01T00:00:00</tmPosition></TM_Instant></exTemp></TempExtent></tempEle></srcExt><srcMedName><MedNameCd value="003"/></srcMedName></dataSource><dataSource type="" xmlns=""><srcDesc>Attribute and geospatial data</srcDesc><srcMedName><MedNameCd value="015"/></srcMedName><srcCitatn xmlns=""><resTitle>The World Factbook (online)</resTitle><resAltTitle>The World Factbook Online</resAltTitle><citRespParty xmlns=""><rpOrgName>U.S. Central Intelligence Agency</rpOrgName><rpCntInfo xmlns=""><cntAddress addressType=""><delPoint>Washington, DC, USA</delPoint></cntAddress></rpCntInfo><role><RoleCd value="010"/></role></citRespParty><citRespParty xmlns=""><rpOrgName>U.S. Central Intelligence Agency</rpOrgName><role><RoleCd value="006"/></role></citRespParty><presForm xmlns=""><PresFormCd value="001"/><fgdcGeoform>document</fgdcGeoform></presForm><otherCitDet>The online Factbook is updated weekly.</otherCitDet><citOnlineRes xmlns=""><linkage>https://www.cia.gov/library/publications/the-world-factbook/</linkage></citOnlineRes></srcCitatn><srcExt xmlns=""><exDesc>publication date</exDesc><tempEle><TempExtent><exTemp><TM_Instant><tmPosition>2014-07-01T00:00:00</tmPosition></TM_Instant></exTemp></TempExtent></tempEle></srcExt></dataSource><prcStep xmlns=""><stepDesc>The following steps were performed by Esri: Copied the dataset from Data and Maps 2014 World Administrative Divisions. Dissolved features on the fields COUNTRY, ISO_CC, CONTINENT, LAND_TYPE, LAND_RANK, and COUNTRYAFF to create the multipart polygon country features. Deleted fields not needed.</stepDesc><stepDateTm>2014-10-29T00:00:00</stepDateTm><stepSrc type="used" xmlns=""><srcDesc>Sources: 1) DeLorme World Base Map 2013; 2) Data &amp; Maps for ArcGIS 2013; 3) The World Factbook Online.</srcDesc></stepSrc></prcStep></dataLineage></dqInfo><mdHrLvName Sync="TRUE">dataset</mdHrLvName><refSysInfo><RefSystem><refSysID><identCode code="4326" Sync="TRUE"/><idCodeSpace Sync="TRUE">EPSG</idCodeSpace><idVersion Sync="TRUE">8.2.6</idVersion></refSysID></RefSystem></refSysInfo><spatRepInfo><VectSpatRep><geometObjs Name="country"><geoObjTyp><GeoObjTypCd value="002" Sync="TRUE"></GeoObjTypCd></geoObjTyp><geoObjCnt Sync="TRUE">655</geoObjCnt></geometObjs><topLvl><TopoLevCd value="001" Sync="TRUE"></TopoLevCd></topLvl></VectSpatRep></spatRepInfo><mdDateSt Sync="TRUE">20141110</mdDateSt></metadata>
