# Supplementary material for: Biological weed control to relieve millions from Ambrosia allergies in Europe
Source: Nat Commun. 2020 Apr 21;11:1745. doi: 10.1038/s41467-020-15586-1 (PMC7174423; doi:10.1038/s41467-020-15586-1)
Supplement: Supplementary file 13 — Source Data [file 41467_2020_15586_MOESM13_ESM.zip › Source Data - revised/Supplementary Figure S3/pollen_station.shp.xml]

<?xml version="1.0" encoding="UTF-8"?>
<metadata xml:lang="de"><Esri><CreaDate>20160810</CreaDate><CreaTime>14273700</CreaTime><ArcGISFormat>1.0</ArcGISFormat><SyncOnce>TRUE</SyncOnce><DataProperties><lineage><Process ToolSource="q:\arcgisdesktop_10.xb\arcgis\desktop10.3\ArcToolbox\Toolboxes\Data Management Tools.tbx\ConvertCoordinateNotation" Date="20160810" Time="142502">ConvertCoordinateNotation pollen_station_fr$ "\\nash\mtec-home\sandrost\My Documents\ArcGIS\Default.gdb\pollen_station_fr_ConvertCoo4" long lat DMS_2 DD_2 # "GEOGCS['GCS_WGS_1984',DATUM['D_WGS_1984',SPHEROID['WGS_1984',6378137.0,298.257223563]],PRIMEM['Greenwich',0.0],UNIT['Degree',0.0174532925199433]];-400 -400 1000000000;-100000 10000;-100000 10000;8,98315284119522E-09;0,001;0,001;IsHighPrecision" GEOGCS['GCS_WGS_1984',DATUM['D_WGS_1984',SPHEROID['WGS_1984',6378137.0,298.257223563]],PRIMEM['Greenwich',0.0],UNIT['Degree',0.0174532925199433]]</Process></lineage></DataProperties></Esri></metadata>
