# Supplementary material for: Biological weed control to relieve millions from Ambrosia allergies in Europe
Source: Nat Commun. 2020 Apr 21;11:1745. doi: 10.1038/s41467-020-15586-1 (PMC7174423; doi:10.1038/s41467-020-15586-1)
Supplement: Supplementary file 13 — Source Data [file 41467_2020_15586_MOESM13_ESM.zip › Source Data - revised/Supplementary Figure S4b/data.xlsx]

## Sheet: Combine
day	Amb	Art
182	0	0
183	0	0
184	0	0
185	1	0
186	0	0
187	0	0
188	0	0
189	0	0
190	0	0
191	0	0
192	0	0
193	0	0
194	0	1
195	0	0
196	0	0
197	0	1
198	0	1
199	0	1
200	0	1
201	1	1
202	1	0
203	0	1
204	0	1
205	1	2
206	1	2
207	1	1
208	0	1
209	1	3
210	1	3
211	1	3
212	2	4
213	3	4
214	3	5
215	3	5
216	4	4
217	6	5
218	6	7
219	8	3
220	6	5
221	5	4
222	5	3
223	6	6
224	13	5
225	16	4
226	15	4
227	16	3
228	16	2
229	19	1
230	21	1
231	24	1
232	28	1
233	33	2
234	51	1
235	69	1
236	58	1
237	86	1
238	96	1
239	113	1
240	96	1
241	115	1
242	112	1
243	78	1
244	95	1
245	45	1
246	45	1
247	54	1
248	62	0
249	41	1
250	46	1
251	52	1
252	49	1
253	34	2
254	35	1
255	43	1
256	30	2
257	19	1
258	24	2
259	23	2
260	18	4
261	16	6
262	9	9
263	10	11
264	14	12
265	11	14
266	8	9
267	6	12
268	4	16
269	3	14
270	5	13
271	6	6
272	4	11
273	3	3
274	3	2
275	2	2
276	1	2
277	1	1
278	2	3
279	5	1
280	1	2
281	1	2
282	1	1
283	1	1
284	0	1
285	0	0
286	1	0
287	0	0
288	1	0
289	0	0
290	0	0
291	0	0
292	0	0
293	1	0
294	0	0
295	0	0
296	0	0
297	0	0
298	0	0
299	0	0
300	0	0
301	0	0
302	0	0
303	0	0
304	0	0
305	0	0
